# Supplementary material for: Integrated Transcriptomic and Metabolomic Analysis Reveals the Metabolic Basis and Regulatory Networks of Triterpenoid Biosynthesis in Ziziphus jujuba Mill. cv. ‘Junzao’ Fruits at Different Harvest Times
Source: Foods. 2026 Jul 8;15(14):2427. doi: 10.3390/foods15142427 (PMC13409704; doi:10.3390/foods15142427)
Supplement: Supplementary file 1 [file foods-15-02427-s001.zip]

Archive with 2 entries (2 files):
- Supplementary Figures S1-S5.pdf
- Supplementary Tables S1-S9.xlsx
