# Supplementary material for: Integrated Transcriptomic and Metabolomic Analysis Reveals the Metabolic Basis and Regulatory Networks of Triterpenoid Biosynthesis in Ziziphus jujuba Mill. cv. ‘Junzao’ Fruits at Different Harvest Times
Source: Foods. 2026 Jul 8;15(14):2427. doi: 10.3390/foods15142427 (PMC13409704; doi:10.3390/foods15142427)
Supplement: Supplementary file 1 [file foods-15-02427-s001.zip › Supplementary Tables S1-S9.xlsx]

## Sheet: Supplementary Table S1
Supplementary Table S1 The specific primer sequences.
Serial number	Primer Name	primer sequence(5'to3')	Base number
1	ZjUBQ1-F	TGGATGATTCTGGCAAAG	18
2	ZjUBQ1-R	GTAATGGCGGTCAAAGTG	18
3	LOC107405960-F	GGCAGCCACCAGAACA	16
4	LOC107405960-R	ACCGCAGAGGATAGAACC	18
5	LOC107430491-F	ACGGAAGAAGTTGGTG	16
6	LOC107430491-R	CTTTGCGTTTGGTAAT	16
7	LOC107405893-F	TTGCCTCTACCTTCCC	16
8	LOC107405893-R	CCCAGTTCAACACCCT	16
9	LOC107413844-F	CAGAACGAAGGGAAAT	16
10	LOC107413844-R	GAAGAGTTAGCGAAGC	16
11	LOC107432743-F	AATGGGCTAAACACCG	16
12	LOC107432743-R	GACCCTTCTTCTGACACC	18
13	LOC107403276-F	TACAACCTTCCTCCTG	16
14	LOC107403276-R	CACCATATTCTCACCC	16
15	LOC107430468-F	TCAAGATGGGAGGGACA	17
16	LOC107430468-R	TCACTTCCAGGGCATA	16
17	LOC107418527-F	CACTGTCGCTACTGCC	16
18	LOC107418527-R	TATCCTCCCAATCCAA	16

## Sheet: Supplementary Table S2
Supplementary Table S2 All terpenoid metabolites detected in Ziziphus jujuba Mill. cv. Junzao fruits during different harvest times
Index	Compounds	Class	Formula	Molecular weight (Da)	Ionization model
Jmcp007378	Enantio-7(11)eudesmen-4-ol	Sesquiterpenoids	C15H26O	222.198	[M+H]+
Wbsp008296	3α,21α-dihydroxyserrat-14-en-24-oic acid	Triterpene	C30H46O5	486.334	[M+H]+
Wbsp000408	3β,14α,15α,21α-tetrahydroxyserrat-14-en-21-acetyl-3-(4'-hydroxybenzoate)	Terpene	C39H58O7	638.418	[M+H]+
Wacyp08016	2,5,8-trimethyldeca-2,4,7-triene-1,10-diol	Monoterpenoids	C13H22O2	210.162	[M+NH4]+
Lkmp122408	Malonyl byzantionoside A	Sesquiterpenoids	C22H32O10	456.2	[M+H]+
WapTKC030186	Prenantheside A	Sesquiterpenoids	C21H30O9	426.189	[M+H]+
zjmp122403	Corehoionoside C	Monoterpenoids	C19H30O8	386.194	[M+H]+
Lmqp003013	Citroside A	Monoterpenoids	C19H30O8	386.194	[M+H]+
WapTKC023600	Opuntiside A*	Sesquiterpenoids	C19H30O8	386.194	[M+H]+
MWSmce288	Sesamoside	Monoterpenoids	C17H24O12	420.127	[M+H]+
WapTKC202374	2-[4,5-dihydroxy-6-[[2-hydroxy-9-(hydroxymethyl)-4,5,9,13,20,20-hexamethyl-24-oxahexacyclo[15.5.2.01,18.04,17.05,14.08,13]tetracos-15-en-10-yl]oxy]-2-methyloxan-3-yl]oxy-6-(hydroxymethyl)oxane-3,4,5-triol	Triterpene Saponin	C42H68O13	780.466	[M+H]+
WapTKC214534	Rubochingoside G	Ditepenoids	C18H30O3	294.219	[M+H]+
MWSCX002	7-H-9(10)-ene-11,12-epoxy-8-oxoeremophilane	Sesquiterpenoids	C15H22O2	234.162	[M+H]+
WapTKC095557	4,4,10,13,14-pentamethyl-17-[(2S,4E)-6-methylhepta-4,6-dien-2-yl]-2,5,9,11,12,15,16,17-octahydro-1H-cyclopenta[a]phenanthrene-3,6-dione	Triterpene	C30H44O2	436.334	[M+H]+
WapTKC027928	10,14-Cyclo-3-Hydroxy-β-Santal-11(13)-En-12-al	Sesquiterpenoids	C15H22O2	234.162	[M+H]+
Lhjp111629	10-O-trans-p-Feruloylscandoside	Monoterpenoids	C26H30O14	566.164	[M+H]+
Lhjp111617	Methylgeniposide	Monoterpenoids	C18H26O10	402.153	[M+H]+
Lhwp110305	(6S,7E,9R)-vomifoliol-9-O-β-D-Xyl-(1-6)-O-β-D-Glu	Monoterpenoids	C24H38O12	518.236	[M+H]+
WapTKC022802	2,9-Bornanediol 2-O-[β-D-Apiofuranosyl-(1-6)-β-D-Glucopyranoside]	Monoterpenoids	C21H36O11	464.226	[M+H]+
Qmyp101233	(6S,9R)-Vomifoliol	Monoterpenoids	C13H20O3	224.141	[M+H]+
Qmyp101417	Ctroside(ISO)	Sesquiterpenoids	C19H30O8	386.194	[M+H]+
Lmqp003432	6,9-Dihydroxy-7-megastigmen-3-one	Sesquiterpenoids	C13H22O3	226.157	[M+H]+
Lhjp111605	Dehydroxypaederosidic Acid	Monoterpenoids	C18H24O11S	448.104	[M+H]+
WapTKC067285	6,7-Dihydroxy-7-(3-Hydroxyprop-1-En-2-Yl)-1,8A-Dimethyl-6,8-Dihydro-1H-Naphthalen-2-one*	Sesquiterpenoids	C15H20O4	264.136	[M+H]+
Lazp003665	Nagilactone C glucoside	Ditepenoids	C25H32O12	524.189	[M+H]+
Wbsp103327	(8R)-9-hydroxy-8-(hydroxymethyl)-6-methoxy-8-methylpyrano[2,3-f]chromen-2-one	Terpene	C15H14O6	290.079	[M+H]+
Lhcp102421	Saikosapanin B1	Triterpene Saponin	C42H68O13	780.466	[M+H]+
Wacyp05774	3,7-Dimethyl-2,6-octadienyl 6-O-(Beta-D-Glucopyranosyl)-Beta-D-glucopyranoside	Monoterpenoids	C22H38O11	478.241	[M+NH4]+
WapTKC018853	9,10-Cyclo-P-Menth-1-En-4-ol	Monoterpenoids	C10H16O	152.12	[M+H]+
Wacyp07099	D-Linalool 3-(6''-Malonylglucoside)	Monoterpenoids	C19H30O9	402.189	[M+NH4]+
Wbsp007875	3β,21α,24β-trihydroxyserrat-14-en-16-one	Triterpene	C30H48O4	472.355	[M+H]+
Wbsp005646	3β,21β,24,29-tetrahydroxy-16-oxoserrat-14-en	Triterpene	C30H48O5	488.35	[M+H]+
WapTKC052973	1,3-Epoxy-2,3-Seco-12-Oleanen-2,3-olide	Triterpene	C30H46O3	454.345	[M+H]+
WapTKC026991	Canangaionoside	Sesquiterpenoids	C19H30O9	402.189	[M+H]+
WapTKC025162	Byzantionoside A	Sesquiterpenoids	C19H30O7	370.199	[M+H]+
Lsjp211201	3S-3-hydroxy-β-damascon	Monoterpenoids	C13H20O2	208.146	[M+H]+
Lmmp004382	3-Oxo-alpha-ionol glucoside	Sesquiterpenoids	C19H30O7	370.199	[M+H]+
WaYp004901	Reseoside	Monoterpenoids	C19H30O7	370.199	[M+H]+
Lacp005171	3-(3'-Hydroxybutyl)-2,4,4-trimethylcyclohexa-2,5-dienone glucoside	Sesquiterpenoids	C19H30O7	370.199	[M+H]+
Wagp005779	3-Oxo-Alpha-Ionol 3'-(6''-Malonyl)Glucoside	Sesquiterpenoids	C22H32O10	456.2	[M+H]+
WapTKC124133	(R)-2-((1aR,1bS,5aS,6aS)-5a-hydroxy-1b-methyl-6-methylene-3-oxo-1,1a,1b,2,3,5a,6,6a-octahydrocyclopropa[a]inden-4-yl)propanoic acid	Sesquiterpenoids	C15H18O4	262.12	[M+H]+
Lhcp102420	Saikosaponin B2	Triterpene Saponin	C42H68O13	780.466	[M+H]+
Lacp005602	Blumenol C malonyl Glucoside*	Sesquiterpenoids	C22H34O10	458.215	[M+H]+
Wacyp05527	2,7-Dimethyl-2,4-Octadiene-1,8-Diol 8-O-B-D-(6''-Malonylglucoside)	Monoterpenoids	C19H30O10	418.184	[M+NH4]+
Sasp005477	1,4,4,7a-tetramethyl-2,4,5,7a-tetrahydro-1H-inden-2-one	Sesquiterpenoids	C13H18O	190.136	[M+H]+
Wbmp004936	Byzantionoside B	Terpene	C19H32O7	372.215	[M+H]+
PDP076934	(5S,6R)-5-methyl-6-(3-oxobutyl)cyclohept-2-en-1-one	Sesquiterpenoids	C12H18O2	194.131	[M+H]+
Lhdp120310	Urenalobaside C*	Monoterpenoids	C24H38O11	502.241	[M+H]+
WapTKC025172	Ficumegasoside	Sesquiterpenoids	C24H38O11	502.241	[M+H]+
Sahp003947	Staphylionoside A	Sesquiterpenoids	C19H30O8	386.194	[M+H]+
Wacyp06174	2,7-Dimethylocta-2,4-Dienal-8-ol 8-O-(beta-D-Xylopyranosyl)-beta-D-glucopyranoside	Monoterpenoids	C21H34O11	462.21	[M+NH4]+
WapTKC019090	Alpigenoside	Monoterpenoids	C18H28O12	436.158	[M+H]+
WapTKC121645	Cupresin B*	Ditepenoids	C18H28O2	276.209	[M+H]+
Wbmp010456	Macrophypene B	Ditepenoids	C18H28O2	276.209	[M+H]+
PDP158404	7-methyl-1,2,3,6,7,7a-hexahydroinden-3a-ol	Monoterpenoids	C10H16O	152.12	[M+H]+
Lafp004533	(6R,9R)-3-Oxo-α-ionol-β-D-malonyl-glucoside*	Sesquiterpenoids	C22H32O10	456.199	[M+H]+
Zmcp002507	Loganic Acid	Monoterpenoids	C16H24O10	376.137	[M+H]+
WapTKC157543	13-(methoxymethyl)-10,11,11-trimethyltetracyclo[8.2.1.01,5.08,12]tridec-6-en-13-ol	Sesquiterpenoids	C18H28O2	276.209	[M+H]+
Wacyp04721	Rhodioloside F	Monoterpenoids	C21H36O11	464.226	[M+NH4]+
Lcwp000595	9alpha-Hydroxy-11beta,13-Dihydrozaluzanin C	Sesquiterpenoids	C15H20O4	264.136	[M+H]+
PD0597536	(1R,2R,4S)-p-Menthane-1,2,8-triol 8-glucoside	Monoterpenoids	C16H30O8	350.194	[M+H]+
WapTKC179389	8-(5-Hydroxy-2,6,6-Trimethylcyclohex-2-En-1-Yl)-6-Methyloct-5-En-2-one	Sesquiterpenoids	C18H30O2	278.225	[M+H]+
Lacp003991	Blumenol B Glucoside	Sesquiterpenoids	C19H32O8	388.209	[M+H]+
mws1565	Geniposide	Monoterpenoids	C17H24O10	388.137	[M+H]+
WapTKC030220	4,10-Dihydroxy-1,11(13)-Guaiadien-12,8-olide*	Sesquiterpenoids	C15H20O4	264.136	[M+H]+
Lafp004228	(6R,9R)-3-Oxo-α-ionol-β-D-glucoside*	Sesquiterpenoids	C19H30O7	370.199	[M+H]+
PDP064902	Xylarinorditerpene R	Ditepenoids	C18H28O2	276.209	[M+H]+
WapTKC021000	4,8-Epoxy-P-Menth-1-En-3-ol	Monoterpenoids	C10H16O2	168.115	[M+H]+
Lhnp111726	13-Nor-desacylcynaropicrin	Sesquiterpenoids	C14H18O4	250.12	[M+H]+
Zbjp004247	Betulalbuside A	Monoterpenoids	C16H28O7	332.183	[M+H]+
WapTKC023619	Ampelopsisionoside	Sesquiterpenoids	C19H32O8	388.21	[M+H]+
Lmzp003207	(3R,4R)-p-Menth-1-ene-3,4-diol-3-O-β-D-glucoside	Monoterpenoids	C16H28O7	332.183	[M+H]+
mws1526	Sweroside	Monoterpenoids	C16H22O9	358.126	[M+H]+
WapTKC085169	2-[2-[3,4-Dihydroxy-4-Methylcyclohexyl]Propan-2-Yloxy]-6-(Hydroxymethyl)Oxane-3,4,5-Triol*	Monoterpenoids	C16H30O8	350.194	[M+H]+
WapTKC179514	8-{4-Hydroxy-3,3-Dimethylbicyclo[4.1.0]Heptan-2-Yl}-6-Methyloct-5-En-2-one	Ditepenoids	C18H30O2	278.225	[M+H]+
Lsjp211207	beta-Ionone	Monoterpenoids	C13H20O	192.151	[M+H]+
Yalp002446	(4R,4aR,5S,6R,7S,7aR,8S,10S,11R,11aR,12aR)-8-(acetoxymethyl)-4-(furan-3-yl)-5,7,9-trihydroxy-13-methylene-2-oxododecahydro-4H-7,12a-methanobenzo[b]pyrano[3,4-g]oxocine-6,10,11-triyl triacetate	Triterpene	C29H34O15	622.19	[M+H]+
Qmqp102515	Desacetoxymatricarin	Sesquiterpenoids	C15H18O3	246.126	[M+H]+
PD0912147	Bupleuroside VII	Triterpene Saponin	C48H78O18	942.519	[M+H]+
Zjzp091612	3-O-rhamnosyl(1→6)glucosyl jujubogenin-20-O-rhamnoside	Triterpene Saponin	C48H78O17	926.524	[M+H]+
pmp000263	Sanguisorbigenin	Triterpene	C30H46O3	454.345	[M+H]+
Yamp007305	10-((3-((3-((4,5-dihydroxy-6-(hydroxymethyl)-3-((3,4,5-trihydroxytetrahydro-2H-pyran-2-yl)oxy)tetrahydro-2H-pyran-2-yl)oxy)-4,5-dihydroxytetrahydro-2H-pyran-2-yl)oxy)-4,5-dihydroxy-6-methyltetrahydro-2H-pyran-2-yl)oxy)-9-(hydroxymethyl)-2,2,6,6b,9,12a-hexamethyl-1,3,4,5,6,6a,6b,7,8,8a,9,10,11,12,12a,12b,13,14b-octadecahydropicene-4a(2H)-carboxylic acid	Triterpene Saponin	C52H84O21	1044.55	[M+H]+
WapTKC054325	Hederagenin 3-O-[α-L-Arabinopyranosyl-(1-4)-α-L-Rhamnopyranosyl-(1-6)-β-D-Glucopyranoside]	Triterpene Saponin	C47H76O17	912.508	[M+H]+
WaTKp12398	Streterpene C*	Sesquiterpenoids	C16H30O3	270.219	[M+H]+
Zjzp091616	christinin A/christinin C*	Triterpene Saponin	C47H76O17	912.508	[M+H]+
Zmcp007522	Oleanolic acid-3-O-arabinoside-28-O-glucoside(1-6)glucoside*	Triterpene Saponin	C47H76O17	912.508	[M+H]+
Safp022689	Tomentosolic acid	Triterpene	C30H46O3	454.345	[M+H]+
WapTKC212339	2β-hydroxy-oleanolic acid	Triterpene	C30H48O4	472.355	[M+H]+
Lmzp010525	3-O-Caffeoyl-9-hydroxylup-20(30)-en-7-one (Querspicatin A)*	Triterpene	C39H54O6	618.392	[M+H]+
HJAP153	Kalopanaxsaponin H	Triterpene Saponin	C47H76O17	912.508	[M+H]+
PDP172153	schizonepetoside D	Monoterpenoids	C16H26O7	330.168	[M+H]+
Lmzp003064	(3R,4S,6R)-p-Menth-1-ene-3,6-diol-3-O-β-D-glucoside*	Monoterpenoids	C16H28O7	332.183	[M+H]+
PDP051729	3-(2-Hydroxy-6-methoxy-6-methylhept-4-en-2-yl)-1,2-dimethylcyclopentan-1-ol	Monoterpenoids	C16H30O3	270.219	[M+H]+
WapTKC034476	Agripilol D*	Sesquiterpenoids	C16H30O3	270.219	[M+H]+
Yalp003701	Azadirachtin N	Triterpene	C33H44O15	680.268	[M+H]+
Sahp004632	Cunemegastigmane*	Sesquiterpenoids	C19H30O8	386.194	[M+H]+
Zjzp091614	Zizyphus saponin I	Triterpene Saponin	C47H76O17	912.508	[M+H]+
WapTKC023606	Apocynoside I*	Sesquiterpenoids	C19H30O8	386.194	[M+H]+
Wasdp07799	5-hydroxy-1,4a-dimethyl-3,4,5,6,7,8-hexahydronaphthalen-2-one*	Monoterpenoids	C12H18O2	194.131	[M+H]+
Zjzp091649	jujubogenin-Ara-Glc-Rha-malonyl	Triterpene Saponin	C50H78O20	998.509	[M+H]+
Zjzp091618	jujubasaponin I*	Triterpene Saponin	C47H76O16	896.513	[M+H]+
WapTKC054350	Songaroside A'*	Triterpene Saponin	C47H76O16	896.513	[M+H]+
WapTKC027930	Cycloseychellene	Sesquiterpenoids	C15H24	204.188	[M+H]+
Wamxp05123	(3R)-Hydroxy-Beta-Ionone Malonylglucoside*	Monoterpenoids	C22H32O10	456.2	[M+H]+
WapTKC165624	(+)-(S)-1-Methylabscisic-6-Acid*	Sesquiterpenoids	C15H20O4	264.136	[M+H]+
Zjzp091604	Zizyphus saponin III*	Triterpene Saponin	C52H84O21	1044.55	[M+H]+
Sazp010316	2-O-E-P-Coumaroyl Alphitolic Acid*	Triterpene	C39H54O6	618.392	[M+H]+
zjzp121616	5-Hydroxy-2-Carbonylcadinane-12,7-lactone	Sesquiterpenoids	C15H20O4	264.136	[M+H]+
WapTKC050164	Deutzicoside B*	Triterpene Saponin	C47H76O17	912.508	[M+H]+
PDP215478	7-ethenyl-6-methoxy-4b-methyl-2,3,4,4a,5,6,7,8,8a,9-decahydro-1H-phenanthren-2-ol	Ditepenoids	C18H28O2	276.209	[M+H]+
Wbsp006529	Lycoclavanin	Triterpene	C30H48O5	488.35	[M+H]+
Lhnp111719	Zaluzanin C*	Sesquiterpenoids	C15H18O3	246.126	[M+H]+
WapTKC058662	11,13(18)-Oleanadiene-3,16,28,30-Tetrol 3-O-[α-L-Rhamnopyranosyl-(1-2)-β-D-Glucopyranosyl-(1-2)-6-Deoxy-β-D-Galactopyranoside]*	Triterpene Saponin	C48H78O17	926.524	[M+H]+
pmp000781	p-Coumaroyleuscaphic acid*	Triterpene	C39H54O6	618.392	[M+H]+
Zjzp091611	jujubasaponin V*	Triterpene Saponin	C48H78O18	942.519	[M+H]+
WapTKC103332	5-[(1S)-1-hydroxy-2,6,6-trimethyl-4-oxocyclohex-2-en-1-yl]-3-methylpenta-2,4-dienoic acid*	Sesquiterpenoids	C15H20O4	264.136	[M+H]+
WapTKC179759	3Î²-O-Trans-P-Coumaroylmaslinic Acid*	Triterpene Saponin	C39H54O6	618.392	[M+H]+
Ymjm000069	Vibsanin H*	Ditepenoids	C25H36O6	432.251	[M+H]+
WapTKC050068	Bredemolic acid 3-O-[α-L-Rhamnopyranosyl-(1-2)-[β-D-Galactopyranosyl-(1-3)]-β-D-Glucopyranoside]*	Triterpene Saponin	C48H78O18	942.519	[M+H]+
PD0661159	Latifoloside A	Triterpene Saponin	C47H76O17	912.508	[M+H]+
Yalp003135	(1R,2R,3aS,5S,6aS,8S,8aR,9S,11aR,11bR,12R,12aR,14R,15S)-15-((S)-1-acetoxy-2-methoxy-2-oxoethyl)-9-(furan-3-yl)-2,5,8a,14-tetramethyl-10-oxodecahydro-1H,7H-3a,6a,2-(epiethane[1,1,2]triyl)-5,11b-epoxycyclopenta[d]indeno[4,5-g][1,3]dioxocine-1,8,12-triyl triacetate	Triterpene	C37H44O15	728.268	[M+H]+
Labp005299	Malonyl myrsinionoside A*	Sesquiterpenoids	C22H34O10	458.215	[M+H]+
WapTKC025177	Eriojaposide B	Sesquiterpenoids	C25H40O11	516.257	[M+H]+
Ymjm000065	5-Epivibsanin G*	Ditepenoids	C25H36O6	432.251	[M+H]+
Sazp010315	3-O-P-Trans-Coumaroylalphitolic Acid*	Triterpene	C39H54O6	618.392	[M+H]+
PD0663438	2-(4,6b-dimethyl-5-oxo-1,1a,2,3,6,6a-hexahydrocyclopropa[e]inden-2-yl)prop-2-enoic acid*	Sesquiterpenoids	C15H18O3	246.126	[M+H]+
Yamp009440	Meliavosin	Ditepenoids	C21H34O3	334.251	[M+H]+
WapTKC189873	5-Hydroxy-1,3,3-trimethylbicyclo[2.2.1]hept-2-yl I(2)-D-glucopyranoside*	Monoterpenoids	C16H28O7	332.183	[M+H]+
Ljmp121502	Mansonone Q	Sesquiterpenoids	C15H20O4	264.136	[M+H]+
Sazp010510	3-O-Trans-p-Coumaroylmaslinic Acid*	Triterpene	C39H54O6	618.392	[M+H]+
Wasdp05532	5-hydroxy-4a-methyl-4,4a,5,6,7,8-hexahydronaphthalen-2(3h)-one	Monoterpenoids	C11H16O2	180.115	[M+H]+
pmp000890	Jujuboside B1*	Triterpene Saponin	C52H84O21	1044.55	[M+H]+
Haxp008243	2-({6-[(3,5-dihydroxy-2-{[8-hydroxy-4,8a-bis(hydroxymethyl)-4,6a,6b,11,11,14b-hexamethyl-1,2,3,4,4a,5,6,6a,6b,7,8,8a,9,10,11,12,14a,14b-octadecahydropicen-3-yl]oxy}-6-methyloxan-4-yl)oxy]-4,5-dihydroxy-2-(hydroxymethyl)oxan-3-yl}oxy)oxane-3,4,5-triol*	Triterpene Saponin	C47H76O17	912.508	[M+H]+
Wacyp04942	2,7-Dimethyl-2,4-Octadiene-1,8-Diol 8-O-B-D-Glucopyranoside	Monoterpenoids	C16H28O7	332.183	[M+NH4]+
Zjzp091610	jujubasaponin IV*	Triterpene Saponin	C48H78O18	942.519	[M+H]+
Lhdp120312	3-Hydroxy-7,8-dehydro-ionol-9-O-β-D-glucopyranoside*	Monoterpenoids	C19H32O7	372.215	[M+H]+
MWStz735	Ganoderal A	Triterpene	C30H44O2	436.334	[M+H]+
WapTKC131363	Icariside B6*	Sesquiterpenoids	C19H32O7	372.215	[M+H]+
WapTKC054268	Transsylvanoside K	Triterpene Saponin	C41H66O12	750.455	[M+H]+
Sasp004188	Loliolide beta-D-glucopyranoside	Sesquiterpenoids	C17H26O8	358.163	[M+H]+
WapTKC050003	1,3-Dihydroxy-12-Oleanen-28-Oic Acid*	Triterpene	C30H48O4	472.355	[M+H]+
PD0183899	4-(2-hydroxypropan-2-yl)-1,4a,6-trimethyl-2,3,4,7,8,8a-hexahydronaphthalen-1-ol	Sesquiterpenoids	C16H28O2	252.209	[M+H]+
Latp007251	Normelanothyrsin A	Sesquiterpenoids	C18H26O3	290.188	[M+H]+
Rfp09388	3,30-Dihydroxyurs-12-en-28-oic acid (Rubifolic acid)*	Triterpene	C30H48O4	472.355	[M+H]+
WapTKC064570	3,6,24-Trihydroxy-12-Oleanen-27-Oic Acid*	Triterpene	C30H48O5	488.35	[M+H]+
Zmcp102716	Rotundifolioside A*	Triterpene Saponin	C47H76O17	912.508	[M+H]+
WapTKC159960	5-(Hydroxymethyl)-2,2-Dimethyl-3-Methylidenebicyclo[2.2.1]Heptane-1-Carbaldehyde*	Monoterpenoids	C12H18O2	194.131	[M+H]+
Sazp006006	AzukiSaponin II	Triterpene Saponin	C42H68O14	796.461	[M+H]+
Smnp012194	2ɑ-hydroxy-3β-trans-p-hydroxycinnamoyloxy oleanolic acid	Triterpene	C39H54O6	618.392	[M+H]+
WapTKC019453	2,6-Dimethyl-7-Octene-2,3,6-Triol 2-O-β-D-Glucopyranoside*	Monoterpenoids	C16H30O8	350.194	[M+H]+
Lcsp000669	Hovenic acid*	Triterpene	C30H48O5	488.35	[M+H]+
Yamp005633	10-((4-((3,5-dihydroxy-4-((3,4,5-trihydroxy-6-(hydroxymethyl)tetrahydro-2H-pyran-2-yl)oxy)tetrahydro-2H-pyran-2-yl)oxy)-3,5-dihydroxy-6-methyltetrahydro-2H-pyran-2-yl)oxy)-9-(hydroxymethyl)-2,2,6a,6b,9,12a-hexamethyl-1,3,4,5,6,6a,6b,7,8,8a,9,10,11,12,12a,12b,13,14b-octadecahydropicene-4a(2H)-carboxylic acid*	Triterpene Saponin	C47H76O17	912.508	[M+H]+
WapTKC050845	2,3-Dihydroxy-23-Oxo-12-Ursen-28-Oic Acid	Triterpene	C30H46O5	486.334	[M+H]+
Qmyp101114	9-O-β-D-Glucoside of 3-hydroxy-7,8-didehydro-β-ionol*	Sesquiterpenoids	C19H30O7	370.199	[M+H]+
Zjzp091648	protojujubogenin-Rha-Rha-Glc-Diacetyl	Triterpene Saponin	C52H84O20	1028.56	[M+H]+
WapTKC177454	11-Hydroxy-9-(Hydroxymethyl)-10-{[3-(4-Hydroxyphenyl)Prop-2-Enoyl]Oxy}-1,2,6A,6B,9,12A-Hexamethyl-1,2,3,4,4A,5,6,6A,6B,7,8,8A,9,10,11,12,12A,12B,13,14B-Icosahydropicene-4A-Carboxylic Acid*	Triterpene Saponin	C39H54O7	634.387	[M+H]+
WapTKC177455	3-O-Coumaroylasiatic acid*	Triterpene Saponin	C39H54O7	634.387	[M+H]+
WapTKC212910	Levalide A	Sesquiterpenoids	C15H24O2	236.178	[M+H]+
Yalp002506	(1R)-2,3-Dihydro-1,8bβ-dihydroxy-3β-phenyl-3aβ-(3,4-dimethoxyphenyl)-6,8-dimethoxy-1H-cyclopenta[b]benzofuran-2α-carboxylic acidmethylester	Triterpene	C29H30O9	522.189	[M+H]+
Lhwp110302	2-Hydroxymethyl-A(1)-nor-19,24-dihydroxyurs-2,12-dien-28-oic acid (Rosamultic acid)*	Triterpene	C30H46O5	486.334	[M+H]+
Smpp012073	3-[[3-(4-Hydroxyphenyl)propenoyl]oxy]-2-hydroxyurs-12-ene-28-oic acid (Jacoumaric Acid)	Triterpene	C39H54O6	618.392	[M+H]+
MWS1962	cis-Citral	Monoterpenoids	C10H16O	152.12	[M+H]+
Zjzp091657	jujubogenin-Glc-Glc-Rha-acetyl	Triterpene Saponin	C50H80O19	984.529	[M+H]+
WapTKC083786	1-Methyl-4-Prop-1-En-2-Ylcyclohexa-1,4-Diene	Monoterpenoids	C10H14	134.11	[M+H]+
Qmfp122301	Ilelatifol D*	Triterpene	C30H48O4	472.355	[M+H]+
PDP039983	2-(2,6-dimethylhept-5-en-1-yl)-4-methyl-1,3-dioxane	Monoterpenoids	C14H26O2	226.193	[M+H]+
WapTKC065093	2,3,19-Trihydroxy-12-Ursen-28-Oic Acid 28-O-[α-L-Rhamnopyranosyl-(1-2)-β-D-Glucopyranosyl] Ester	Triterpene Saponin	C42H68O14	796.461	[M+H]+
Yamp007050	10-((4-((3,5-dihydroxy-6-(hydroxymethyl)-4-((3,4,5-trihydroxy-6-(hydroxymethyl)tetrahydro-2H-pyran-2-yl)oxy)tetrahydro-2H-pyran-2-yl)oxy)-3,5-dihydroxy-6-methyltetrahydro-2H-pyran-2-yl)oxy)-9-(hydroxymethyl)-2,2,6a,6b,9,12a-hexamethyl-1,3,4,5,6,6a,6b,7,8,8a,9,10,11,12,12a,12b,13,14b-octadecahydropicene-4a(2H)-carboxylic acid	Triterpene Saponin	C48H78O18	942.519	[M+H]+
WapTKC036659	4A,5-Dimethyl-3-((E)-1-((2R,3R,4S,5S,6R)-3,4,5-Trihydroxy-6-(Hydroxymethyl)Tetrahydro-2H-Pyran-2-Yloxy)Prop-1-En-2-Yl)-4,4A,5,6,7,8-Hexahydronaphthalen-2(3H)-one	Sesquiterpenoids	C21H32O7	396.215	[M+H]+
Llhp011704	3-Hydroxyolean-12-ene-28,29-dioic acid (Serratagenic Acid)*	Triterpene	C30H46O5	486.334	[M+H]+
Zmjp011592	Kanerodione	Triterpene	C30H46O3	454.345	[M+H]+
Yalp002836	dimethyl 2,2'-((3aS,4R,6S,6aR,7R,9S,11aS,12S)-4-((R)-acetoxy(furan-3-yl)methyl)-6,7a-dihydroxy-10-(((3R)-3-hydroxy-2-methylbutanoyl)oxy)-11-(1-hydroxyethoxy)-2-(hydroxymethyl)-4,7,9-trimethyl-10a-(methylperoxy)octahydro-7H-2,6a-epoxy-7,9-methanocyclopenta[6,7]naphtho[1,8a-d][1,3]dioxole-3a,12(4H)-diyl)diacetate	Triterpene	C40H56O20	856.337	[M+H]+
Zmcp102720	Bupleurumwenchuanense*	Triterpene Saponin	C47H76O17	912.508	[M+H]+
Sasp011349	orthosiphonoic acid*	Triterpene	C30H48O4	472.355	[M+H]+
lsdp210004	Elaeocarpucin B	Triterpene	C30H46O5	486.334	[M+H]+
Safp022666	24-Norursa-3,12-dien-11-one	Triterpene	C29H44O	408.339	[M+H]+
WapTKC064086	2,3,23-Trihydroxy-11,13(18)-Oleanadien-28-Oic Acid*	Triterpene	C30H46O5	486.334	[M+H]+
WapTKC052039	Gypenoside Vn7*	Triterpene Saponin	C47H78O18	930.519	[M+H]+
WapTKC140539	Hederagenin 3-O-α-L-Arabinopyranoside,28-O-α-L-Rhamnopyranosyl Ester*	Triterpene Saponin	C41H66O12	750.455	[M+H]+
PDP232539	5-(1-hydroxy-2-methylpropyl)-8a-methyl-4-methylidene-1,2,3,4a,5,6,7,8-octahydronaphthalen-1-ol	Sesquiterpenoids	C16H28O2	252.209	[M+H]+
Lacp003427	Grasshopper ketone	Monoterpenoids	C13H20O3	224.141	[M+H]+
Qmfp122207	24-p-Coumaroyloxy-2,3-dihydroxyurs-12-en-28-oic acid (Guavacoumaric acid)*	Triterpene	C39H54O7	634.387	[M+H]+
WapTKC025210	Phlomisionoside	Sesquiterpenoids	C19H32O8	388.21	[M+H]+
Zmjp010858	Kanerocin	Triterpene	C30H46O3	454.345	[M+H]+
MWSCX013	Euscaphic acid*	Triterpene	C30H48O5	488.35	[M+H]+
Sadp003518	Abscisic acid glucose ester	Sesquiterpenoids	C21H30O9	426.189	[M+H]+
WapTKC021244	P-Menth-4-Ene-1,2-diol 1-O-β-D-Glucopyranoside	Monoterpenoids	C16H28O7	332.183	[M+H]+
WapTKC171672	3-O-Coumaroylarjunolic acid	Triterpene Saponin	C39H54O7	634.387	[M+H]+
WapTKC074740	Garciosaterpene E*	Triterpene	C30H46O5	486.334	[M+H]+
Zjmp102712	2,3-Dihydroxylup-20(29)-en-28-oic acid*	Triterpene	C30H46O4	470.34	[M+H]+
WapTKC092953	(2S,3R,4S,5S,6R)-2-[(2R,3R,4S,5S,6R)-2-[[(3S,4R,4Ar,6Ar,6Bs,8S,8As,14Bs)-8-Hydroxy-4,8A-Bis(Hydroxymethyl)-4,6A,6B,11,11,14B-Hexamethyl-1,2,3,4A,5,6,7,8,9,10,12,14A-Dodecahydropicen-3-Yl]Oxy]-3,5-Dihydroxy-6-(Hydroxymethyl)Oxan-4-Yl]Oxy-6-Methyloxane-3,4,5-Triol	Triterpene Saponin	C42H68O13	780.466	[M+H]+
Wdzp009188	13,17-epoxy-alisol B	Triterpene	C30H48O5	488.35	[M+H]+
Zjzp091607	Ziziphin	Triterpene Saponin	C51H80O18	980.534	[M+H]+
WapTKC209022	3β,25-Epoxy-3α,24-Dihydroxy-Olean-12-En-28-Oic Acid	Triterpene	C29H44O5	472.319	[M+H]+
lsdp210009	Elaeocarpucin F	Triterpene	C30H48O5	488.35	[M+H]+
Zjmp102705	3,29-Dihydroxyolean-12-en-28-oic acid (Mesembryanthemoidigenic acid)*	Triterpene	C30H48O4	472.355	[M+H]+
Lhwp110301	19-Hydroxy-2-(hydroxymethyl)-A(1)-norursa-2,12-dien-28-oic acid (Coleonolic acid)	Triterpene	C30H46O4	470.34	[M+H]+
WapTKC064873	Tubiferic Acid*	Triterpene	C30H46O5	486.334	[M+H]+
lsdp210003	Elaeocarpucin A*	Triterpene	C30H46O5	486.334	[M+H]+
Lgmp122902	Oblonganoside B	Triterpene Saponin	C41H64O12	748.44	[M+H]+
WapTKC070467	2-[4,10-dihydroxy-3-[1-hydroxy-10-methyl-6-methylideneundeca-2,4,9-trien-2-yl]-6-(3-hydroxypropyl)-10-methylspiro[4.5]decan-7-ylidene]propanal*	Triterpene	C30H46O5	486.334	[M+H]+
WapTKC178434	(1S,2R,4aS,6aS,6aS,6bR,8aS,12aR,14aR,14bR)-1,2,6b,9,9,12a-hexamethyl-10-oxo-1,2,3,4,5,6,6a,7,8,8a,11,12,13,14,14a,14b-hexadecahydropicene-4a,6a-dicarboxylic acid*	Triterpene	C30H46O5	486.334	[M+H]+
Zjmp102729	Collinsonidin	Triterpene Saponin	C41H66O13	766.45	[M+H]+
HX1191	3,4-Secodammara-4(28),20,24-trien-3,26-dioic acid	Triterpene	C30H46O4	470.34	[M+H]+
Wacyp06135	3,7-Dimethyl-2,6-Octadienyl 6-O-(beta-D-Xylopyranosyl)-beta-D-glucopyranoside	Monoterpenoids	C21H36O10	448.231	[M+NH4]+
Zjzp091619	Jujubasaponin VI	Triterpene Saponin	C42H68O14	796.461	[M+H]+
Laep006688	Asiaticoside F	Triterpene Saponin	C48H78O18	942.518	[M+H]+
WapTKC204312	7-({4,5-Dihydroxy-3-[(3,4,5-Trihydroxy-6-Methyloxan-2-Yl)Oxy]Oxan-2-Yl}Oxy)-11-Hydroxy-1-(2-Hydroxy-6-Methyl-1-{[3,4,5-Trihydroxy-6-(Hydroxymethyl)Oxan-2-Yl]Oxy}Hept-5-En-2-Yl)-3A,3B,6,6-Tetramethyl-Hexadecahydro-1H-Cyclopenta[A]Phenanthrene-9A-Carbaldehyde*	Triterpene Saponin	C47H78O18	930.519	[M+H]+
MWStz410	3,7-Dioxolanosta-8,24-dien-26-oic acid (Ganoderic Acid DM)	Triterpene	C30H44O4	468.324	[M+H]+
Zjzp091640	Hydroxy Iso-jujubogenin-Ara-Rha	Triterpene Saponin	C41H66O13	766.45	[M+H]+
WapTKC204310	(3R,5S,8R,9S,10R,12S,13R,14S,17S)-3-[(2S,3R,4R,5R)-4,5-dihydroxy-3-[(2R,3R,4S,5S,6S)-3,4,5-trihydroxy-6-methyloxan-2-yl]oxyoxan-2-yl]oxy-12-hydroxy-17-[(2S)-2-hydroxy-6-methyl-1-[(2R,3S,4R,5S,6R)-3,4,5-trihydroxy-6-(hydroxymethyl)oxan-2-yl]oxyhept-5-en-2-yl]-4,4,8,14-tetramethyl-2,3,5,6,7,9,11,12,13,15,16,17-dodecahydro-1H-cyclopenta[a]phenanthrene-10-carbaldehyde	Triterpene Saponin	C47H78O18	930.519	[M+H]+
WapTKC143121	16,21,22,28-Tetrahydroxy-12-Oleanen-3-one	Triterpene	C30H48O5	488.35	[M+H]+
Wmnp000001	3,12-Dihydroxyoleanan-28,13-olide (Oleanderolide)	Triterpene	C30H48O4	472.355	[M+H]+
PD0068973	2,10-dihydroxy-11a-methyl-hexadecahydro-1H-cyclopenta[a]phenanthren-7-one	Sesquiterpenoids	C18H28O3	292.204	[M+H]+
Wasdp05565	2,8-bis(hydroxymethyl)-4b,8-dimethyl-5,6,7,8a,9,10-hexahydrophenanthren-3-ol	Ditepenoids	C18H26O3	290.188	[M+H]+
Lmsp102911	3-Hydroxyurs-12-ene-27,28-dioic acid (Quinovic acid)	Triterpene	C30H46O5	486.334	[M+H]+
Lmzp009620	2-Hydroxypyracrenic acid*	Triterpene	C39H54O7	634.387	[M+H]+
WapTKC051242	Kalaic Acid	Triterpene Saponin	C36H58O8	618.413	[M+H]+
Lskp211445	2,3,23-Trihydroxyolean-12-en-28-oic acid	Triterpene	C30H48O5	488.35	[M+H]+
Sasp009863	Diolone	Ditepenoids	C21H34O3	334.251	[M+H]+
MWSprf130	Polygalic Acid	Triterpene	C29H44O6	488.314	[M+H]+
Cmcp006013	Kajiichigoside F1(Euscaphic acid 28-O-β-D-glucopyranoside)*	Triterpene Saponin	C36H58O10	650.403	[M+H]+
WapTKC050478	Aceriphyllic Acid B	Triterpene	C30H48O4	472.355	[M+H]+
Lakp003598	Glucosyl Corchoionoside C	Monoterpenoids	C25H40O13	548.247	[M+H]+
WapTKC206326	2Alpha-Hydroxymicromeric Acid*	Triterpene	C30H46O4	470.34	[M+H]+
Qmfp122217	2,3-Dihydroxyurs-12,18-dien-28-oic acid (Goreishic Acid I)*	Triterpene	C30H46O4	470.34	[M+H]+
Yamp007402	arjunolic acid 28-O-glucopyranoside*	Triterpene Saponin	C36H58O10	650.403	[M+H]+
pmp000441	3-Hydroxy-11-oxours-12-en-28-oic acid (11-Keto-ursolic acid)*	Triterpene	C30H46O4	470.34	[M+H]+
WapTKC138719	3-Hydroxy-1-Oxo-12-Oleanen-28-Oic Acid	Triterpene	C30H46O4	470.34	[M+H]+
Wbsp007365	3α,21β-Dihydroxy-β-serrata-14-ene-16,24-dione*	Triterpene	C30H46O4	470.34	[M+H]+
pmp000440	Uncargenin D	Triterpene	C30H46O4	470.34	[M+H]+
Yshs000048	6-Hydroxy-lupane-20(29)-en-3-one-28-oic acid*	Triterpene	C30H46O4	470.34	[M+H]+
MWStz419	3-Oxopomolic acid*	Triterpene	C30H46O4	470.34	[M+H]+
pmp000439	3-Hydroxyurs-5(6),12,18(19)-trien-28-oic acid (Uncargenin B)	Triterpene	C30H44O3	452.329	[M+H]+
Zasp009163	Mudanpinoic acid A	Triterpene	C30H46O3	454.345	[M+H]+
Lhcp102413	3,16,28,30-Tetrahydroxyolean-11,13(18)-dien-3-O-glucosyl(1→6)[rhamnosyl(1→4)glucoside]	Triterpene Saponin	C48H78O18	942.519	[M+H]+
WapTKC091600	(2S,3R,4S,6aR,8aS,14bR)-2,3-dihydroxy-4,6a,11,11,14b-pentamethyl-2,3,4a,5,6,7,8,9,10,12,12a,13,14,14a-tetradecahydro-1H-picene-4,8a-dicarboxylic acid	Triterpene	C29H44O6	488.314	[M+H]+
WapTKC087333	7-Hydroxy-8-(Hydroxymethyl)-4b,8,10a-Trimethyl-2,3,4,4a,5,6,7,8A,9,10-Decahydrophenanthren-1-one	Ditepenoids	C18H30O3	294.219	[M+H]+
Cmcp006498	2,3,19-Trihydroxyolean-12-en-28-oic acid-28-O-glucoside*	Triterpene Saponin	C36H58O10	650.403	[M+H]+
PDP058552	Ganodermalactone S	Triterpene	C30H46O4	470.34	[M+H]+
Zmcp102802	Saikogenin Q	Triterpene	C30H48O5	488.35	[M+H]+
Zagp010156	Ilelic acid B	Triterpene	C30H48O4	472.355	[M+H]+
PDP000951	(6S)-2-methyl-6-(4-methylcyclohexa-2,5-dien-1-yl)hept-2-en-4-one	Sesquiterpenoids	C15H22O	218.167	[M+H]+
Zjzp091639	Hydroxy Isojujubogenin-Ara-Rha-Rha	Triterpene Saponin	C47H76O17	912.508	[M+H]+
WapTKC050453	3-Hydroxy-23-Oxo-12-Oleanen-27-Oic Acid*	Triterpene	C30H46O4	470.34	[M+H]+
WapTKC002043	Flickinflimilin A	Ditepenoids	C18H28O3	292.204	[M+H]+
MWStz587	Rosamultin*	Triterpene Saponin	C36H58O10	650.403	[M+H]+
WapTKC214295	3β,6β-Dihydroxy-urs-12,19(29)-dien-28-oic acid	Triterpene	C30H46O4	470.34	[M+H]+
WapTKC186786	10-Hydroxy-2,4A,6A,6B,9,9,12A-Heptamethyl-8-Oxo-1,2,3,4,4A,5,6,6A,6B,7,8,8A,9,10,11,12,12A,12B-Octadecahydropicene-2-Carboxylic Acid	Triterpene	C30H44O4	468.324	[M+H]+
Zjxp110302	3-Hydroxy-3,7,11-trimethyldodeca-1,6E,10-trien-9-yl isobutyrate	Sesquiterpenoids	C18H30O3	294.219	[M+H]+
Zmcp102604	2''-O-Glucosyl saikosaponin b2	Triterpene Saponin	C48H78O18	942.519	[M+H]+
lsdp210001	Elaeocarpucin G	Triterpene	C30H46O5	486.334	[M+H]+
Lhcp102727	3-O-Rhamnosyl(1→2)arabinosyl-23-hydroxylup-20(29)-en-28-oic acid (Anemoside A3)	Triterpene Saponin	C41H66O12	750.455	[M+H]+
WapTKC021969	9,10-Pinanediol; 10-O-β-D-Glucopyranoside	Monoterpenoids	C16H28O7	332.183	[M+H]+
Lszp210002	3,19,23-Trihydroxyurs-12-en-28-oic acid (Barbinervic acid)	Triterpene	C30H48O5	488.35	[M+H]+
Zjgp101436	glyuralsaponin G*	Triterpene Saponin	C42H62O16	822.404	[M+H]+
Zjmp102719	Akeboside Std	Triterpene Saponin	C41H66O13	766.45	[M+H]+
lsdp210007	Elaeocarpucin D	Triterpene	C30H44O5	484.319	[M+H]+
WapTKC104063	(2S,6R)-6-[(2S,3R,6S)-2-[[(3S,4aR,12aR,14aR)-11-carboxy-4,4,6a,6b,8a,11,14b-heptamethyl-14-oxo-2,3,4a,5,6,7,8,9,10,12,12a,14a-dodecahydro-1H-picen-3-yl]oxy]-6-carboxy-4,5-dihydroxyoxan-3-yl]oxy-3,4,5-trihydroxyoxane-2-carboxylic acid	Triterpene Saponin	C42H62O16	822.404	[M+H]+
Lmjp004816	Loliolide	Monoterpenoids	C11H16O3	196.11	[M+H]+
Lskp211446	2,3,19-Trihydroxyolean-12-en-28-oic acid (Arjunic acid)	Triterpene	C30H48O5	488.35	[M+H]+
WapTKC020224	Crocusatin C	Monoterpenoids	C10H16O2	168.115	[M+H]+
WapTKC050532	Periandrin I*	Triterpene Saponin	C42H62O16	822.404	[M+H]+
WapTKC088942	1-Hydroxy-3-oxoolean-12-en-30-oic acid	Triterpene	C30H46O4	470.34	[M+H]+
WapTKC095526	Tinocordiside	Sesquiterpenoids	C21H32O7	396.215	[M+H]+
Yalp003028	(4S,6R,7S,7aR,8S,10S,11S,11aR,12aR)-8-(acetoxymethyl)-4-(furan-3-yl)-7-hydroxy-13-methylene-2-oxo-1,2,6,7,7a,8,9,10,11,11a-decahydro-4H-7,12a-methanobenzo[b]pyrano[3,4-g]oxocine-6,10,11-triyl triacetate	Triterpene	C29H32O13	588.184	[M+H]+
WapTKC024652	3-Hydroxy-5,7-Megastigmadien-9-one 3-O-[β-D-Glucopyranosyl-(1-6)-β-D-Glucopyranoside]	Sesquiterpenoids	C25H40O12	532.252	[M+H]+
Zbsp010221	Marsformosanone	Triterpene	C30H46O	422.355	[M+H]+
WapTKC055613	19-Hydroxy-24-Nor-3-Oxo-12-Oleanen-28-Oic Acid	Triterpene	C29H44O4	456.324	[M+H]+
lsdp210006	Elaeocarpucin H	Triterpene	C30H44O5	484.319	[M+H]+
Cmhp005655	3-O-rhamnosyl(1→2)arabinosyl hederagenin-28-O-glucoside	Triterpene Saponin	C47H76O17	912.508	[M+H]+
Wbsp005815	Japonicumin B	Triterpene	C30H48O5	488.35	[M+H]+
MWStz738	Buddlejasaponin IV	Triterpene Saponin	C48H78O18	942.519	[M+H]+
Lskp211392	Libocedrine B	Sesquiterpenoids	C15H22O	218.167	[M+H]+
Zjgp101307	licorice-saponin G2*	Triterpene Saponin	C42H62O17	838.399	[M+H]+
WapTKC050527	Periandrin II*	Triterpene Saponin	C42H62O16	822.404	[M+H]+
pmp000405	Isoglycyrrhizic acid	Triterpene	C42H62O16	822.404	[M+H]+
WapTKC050816	Licoricesaponin P2*	Triterpene Saponin	C42H62O17	838.399	[M+H]+
WapTKC064506	2,3,23-Trihydroxy-12-Oleanen-28-Oic Acid 3-O-[β-D-Glucopyranosyl-(1-4)-[α-L-Rhamnopyranosyl-(1-2)]-α-L-Arabinopyranoside]	Triterpene Saponin	C47H76O18	928.503	[M+H]+
Zjgp101314	glycyrrhetic acid monoglucuronide	Triterpene Saponin	C36H54O10	646.372	[M+H]+
Wacyp06666	D-Linalool 3-Glucoside	Monoterpenoids	C16H28O6	316.189	[M+NH4]+
Zjgp101313	glyyunnansapogenin H-GlcA	Triterpene Saponin	C36H54O10	646.372	[M+H]+
Wasdp07324	8-hydroxy-4a,8-dimethyl-5,6,7,8a-tetrahydro-1H-naphthalen-2-one	Monoterpenoids	C12H18O2	194.131	[M+H]+
Zjgp101432	licorice-saponin Q2*	Triterpene Saponin	C42H62O17	838.399	[M+H]+
Zjzp091603	Jujuboside G	Triterpene Saponin	C52H86O22	1062.56	[M+H]+
WapTKC052810	Clinoposaponin XIII	Triterpene Saponin	C36H58O9	634.408	[M+H]+
WapTKC091975	(3As,5Ar,5Br,7As,8R,11Ar,11Br,13Ar,13Bs)-9-[4,5-Dihydroxy-3-(3,4,5-Trihydroxy-6-Methyloxan-2-Yl)Oxyoxan-2-Yl]Oxy-8-(Hydroxymethyl)-5A,5B,8,11A-Tetramethyl-1-Prop-1-En-2-Yl-1,2,3,4,5,6,7,7A,9,10,11,11B,12,13,13A,13B-Hexadecahydrocyclopenta[A]Chrysene-3A-Carboxylic Acid*	Triterpene Saponin	C41H66O12	750.455	[M+H]+
Salp004689	Platanionoside F	Sesquiterpenoids	C24H38O11	502.241	[M+H]+
Labp004808	3-Oxo-Alpha-Ionol diglucoside	Sesquiterpenoids	C25H40O12	532.252	[M+H]+
pmp000444	27,28-Dicarboxyl ursolic acid	Triterpene	C30H46O5	486.334	[M+H]+
Lhmp102634	Ilexolide A	Triterpene Saponin	C35H54O7	586.387	[M+H]+
pmp000404	Glycyrrhizinate	Triterpene Saponin	C42H62O16	822.404	[M+H]+
Ymjm000100	24-Hydroxy-3-oxooleana-11,13(18)-dien-28-oic acid	Triterpene	C30H44O4	468.324	[M+H]+
Lhyp112511	Rumphioside B	Ditepenoids	C28H38O13	582.231	[M-H]-
Cmbn003318	5-Hydroxy-10-O-(p-methoxycinnamoyl)adoxosidic acid	Monoterpenoids	C25H30O13	538.169	[M-H]-
Waptn03507	Vomifoliol-D-glucopyranoside	Monoterpenoids	C19H30O8	386.194	[M+CH3COO]-
Lmmn006246	7β-Hydroxydarutigenol	Ditepenoids	C20H34O4	338.246	[M-H]-
Wasn003821	Glucosyl 3,7-dimethyloct-2-ene-1,6,7-triol	Monoterpenoids	C16H30O8	350.194	[M+CH3COOH-H]-
Safn004633	Ilicifolinoside B	Sesquiterpenoids	C19H32O8	388.21	[M+CH3COOH-H]-
Hmhn002787	Dihydrophaseic acid-O-β-D-glucoside	Sesquiterpenoids	C21H32O10	444.2	[M-H]-
Safn005826	(2R)-2-[(2S,3S)-8-methyl-3-({[(2S,3R,4S,5S,6R)-3,4,5-trihydroxy-6-(hydroxymethyl)oxan-2-yl]oxy}carbonyl)-1,2,3,5,6,7-hexahydronaphthalen-2-yl]propanoic acid	Sesquiterpenoids	C21H30O9	426.189	[M+CH3COOH-H]-
Wbkn004126	Javanicolide C	Ditepenoids	C26H36O11	524.226	[M-H]-
Wahln11065	Irone	Monoterpenoids	C14H22O	206.167	[M-H]-
pmn001427	16,23:16,30-Diepoxydammar-24-ene-3,20-diol (Jujubogenin)*	Triterpene	C30H48O4	472.355	[M-H]-
Wbmn009893	3-Acetoxy-9,13-epoxy-16-hydroxy-labda-15,16-olide	Ditepenoids	C22H34O6	394.236	[M-H]-
Ylyn012389	celastolide	Triterpene	C30H46O5	486.334	[M-H]-
pmf0348	2,6-Dimethyl-7-octene-2,3,6-triol	Monoterpenoids	C10H20O3	188.141	[M-H]-
Laxp004658	Phaseic acid	Sesquiterpenoids	C15H20O5	280.131	[M-H]-
Lmdn005428	Thymuside A	Monoterpenoids	C16H26O7	330.168	[M-H]-
Wbmn010008	Cannabifolin E*	Triterpene	C30H46O5	486.334	[M-H]-
Lmmn009932	3-Hydroxy-24-methylene-9,19-cyclolanostan-26-oic acid (Ambolic acid)*	Triterpene	C31H50O3	470.376	[M-H]-
Smpn011792	2,3-Dihydroxy-12-ursen-28-oic acid*	Triterpene	C30H48O4	472.355	[M-H]-
Hmjn008136	2,3-Dihydroxyoleana-11,13(18)-dien-28-oic acid (Camaldulenic acid)	Triterpene	C30H46O4	470.34	[M-H]-
Cmmn012461	Dehydroabietic acid	Ditepenoids	C20H28O2	300.209	[M-H]-
Hmbn005207	3,23-Dihydroxyolean-12-en-28-oic acid (Hederagenin)*	Triterpene	C30H48O4	472.355	[M-H]-
Lmzn006169	3,19-Dihydroxyurs-12-en-28-oic acid (Pomolic acid)*	Triterpene	C30H48O4	472.355	[M-H]-
mws1086	Soyasapogenol B	Triterpene	C30H50O3	458.376	[M-H]-
pmn001591	3,19,23-Trihydroxyurs-12-en-28-oic acid (Rutundic acid)	Triterpene	C30H48O5	488.35	[M-H]-
Ydyn013925	Methyl oleanolate*	Triterpene	C31H50O3	470.376	[M-H]-
Lmmn004916	Medicagenic acid-3-O-glucuronide-28-O-xylosyl(1,4)-[apiosyl(1,3)]-rhamnosyl(1,2)-arabinoside	Triterpene Saponin	C57H88O28	1220.55	[M-H]-
Saln003891	Suspensoside A	Monoterpenoids	C16H26O9	362.158	[M-H]-
Hmln008119	Robinlin	Monoterpenoids	C11H18O3	198.126	[M-H]-
Ymmg000006	Rugosic acid A	Sesquiterpenoids	C15H22O5	282.147	[M-H]-
Sahp008995	Sonnerstigmane D Aglycon	Sesquiterpenoids	C13H20O3	224.141	[M-H]-
Wbmn010483	Cannabifolin D	Triterpene	C30H46O5	486.334	[M-H]-
Zbzn008660	Cordianol B*	Triterpene	C30H48O5	488.35	[M-H]-
Wbmn009160	Cannabifolin C*	Triterpene	C30H48O5	488.35	[M-H]-
Lmmn005092	Medicagenic acid-3-O-glucuronide-28-O-rhamnosyl(1,2)-arabinoside	Triterpene Saponin	C47H72O20	956.462	[M-H]-
Sasn003030	ASPERULOSIDIC ACID METHYL ESTER	Monoterpenoids	C19H26O12	446.142	[M-H]-
Cmrn002205	Bartsioside	Monoterpenoids	C15H22O8	330.132	[M-H]-
Safn004300	6-Deoxylamioside	Monoterpenoids	C18H28O10	404.168	[M-H]-
Yajn003045	Ebuloside	Monoterpenoids	C21H32O10	444.2	[M-H]-
Lmdn001560	6-DeoxyCatalpol	Monoterpenoids	C15H22O9	346.126	[M-H]-
Zbyn002532	8-Epiloganic acid	Monoterpenoids	C16H24O10	376.137	[M-H]-
HJN106	2-Carboxy-3-hydroxy-A(1)-norlupan-20(29)-en-28-oic acid (Ceanothic acid)*	Triterpene	C30H46O5	486.334	[M-H]-
Lmzn005892	Isoceanothic acid	Triterpene	C30H46O5	486.334	[M-H]-
Hmcn003114	Amarolide	Ditepenoids	C20H28O6	364.189	[M-H]-
Sasn005034	Gibboside*	Monoterpenoids	C16H26O9	362.158	[M-H]-
Saln004708	1-O-Glucopyranosylamplexine*	Monoterpenoids	C16H26O9	362.158	[M-H]-
Lakn004098	Dihydrophaseic acid	Sesquiterpenoids	C15H22O5	282.147	[M-H]-
Hmjn003948	2,3,6-Trihydroxyurs-12-en-28-oic acid (Madasiatic acid)*	Triterpene	C30H48O5	488.35	[M-H]-
Zbzn011671	Cordianal C*	Triterpene	C30H48O4	472.355	[M-H]-
Lmdn003868	Frehmaglutoside G	Monoterpenoids	C21H36O9	432.236	[M-H]-
Hmln004940	Capsianoside I	Ditepenoids	C32H52O14	660.336	[M-H]-
mws1389	Oleanolic acid*	Triterpene	C30H48O3	456.36	[M-H]-
MWSmce394	2,3,19-Trihydroxyurs-12-en-28-oic acid (Tormentic acid)	Triterpene	C30H48O5	488.35	[M-H]-
Wasn005621	Glucosyl 9-hydroxy-3-methyldec-2-enoic acid	Monoterpenoids	C17H30O8	362.194	[M-H]-
PDN151336	5,8α-dioxy-3β,16α-dihydroxyl-lanost-7(11),24-dien-21-oic acid	Triterpene	C31H48O6	516.345	[M+CH3COO]-
Zmkn012864	5,19-Epoxycucurbita-6,23-diene-3,25-diol (Momordicoside I Aglycone)*	Triterpene	C30H48O3	456.36	[M-H]-
mws1629	Aucubin	Sesquiterpenoids	C15H22O9	346.126	[M-H]-
Yajn003916	(1S,4aS,7aR)-7-(3-hydroxybutyl)-4-((((2R,3R,4S,5S,6R)-3,4,5-trihydroxy-6-(hydroxymethyl)tetrahydro-2H-pyran-2-yl)oxy)methyl)-1,4a,5,6,7,7a-hexahydrocyclopenta[c]pyran-1-yl acetate	Monoterpenoids	C21H34O10	446.215	[M-H]-
pmn001423	Roseoside	Sesquiterpenoids	C19H30O8	386.194	[M-H]-
Ylyn009578	wilforic acid E	Triterpene	C30H46O5	486.334	[M-H]-
Zmcn006960	Aralia saponin ⅩⅥ	Triterpene Saponin	C54H88O23	1104.57	[M-H]-
Xmcn005741	patrinioside*	Sesquiterpenoids	C21H36O10	448.231	[M-H]-
pmn001706	2,3-Dihydroxyolean-12-en-28-oic acid (2-Hydroxyoleanolic acid)*	Triterpene	C30H48O4	472.355	[M-H]-
Hmcn001415	Majoroside	Monoterpenoids	C17H24O10	388.137	[M-H]-
Lmzn106284	Alphitolic acid*	Triterpene	C30H48O4	472.355	[M-H]-
Lmzn006284	2-Hydroxyursolic acid*	Triterpene	C30H48O4	472.355	[M-H]-
Lmzn206284	3,13-Dihydroxylup-20(29)-en-28-oic acid (Terminic acid)*	Triterpene	C30H48O4	472.355	[M-H]-
Zjrn080657	PPT-acetyl-Glc-Rha	Triterpene Saponin	C44H74O14	826.508	[M-H]-
Zmpn008194	2,3-Dihydroxyurs-12-en-28-oic acid (Corosolic acid)*	Triterpene	C30H48O4	472.355	[M-H]-
Lmtn004399	Jasminoside E	Monoterpenoids	C16H26O7	330.168	[M-H]-
mws1610	Crataegolic acid*	Triterpene	C30H48O4	472.355	[M-H]-
Wbmn008239	Methyl 10-[3-[4,5-dihydroxy-6-methyl-3-(3,4,5-trihydroxyoxan-2-yl)oxyoxan-2-yl]oxy-4,5-dihydroxy-6-(hydroxymethyl)oxan-2-yl]oxy-5-hydroxy-9-(hydroxymethyl)-13-methoxy-2,2,6a,6b,9,12a-hexamethyl-1,3,4,5,6,6a,7,8,8a,10,11,12,13,14b-tetradecahydropicene-4a-carboxylate	Triterpene Saponin	C49H80O19	972.529	[M-H]-
Wahln04593	8-(Beta-D-Glucopyranosyloxy)-2,7-Dimethyl-2,4-Decadienedioic Acid	Monoterpenoids	C18H28O10	404.168	[M-H]-
Wasn006585	Geranyl 3-O-xylopyranosyl-glucopyranoside	Monoterpenoids	C21H36O10	448.231	[M-H]-
Xmmn006031	Borneol 7-O-[β-D-apiofuranosyl-(1→6)]-β-D-glucopyranoside*	Monoterpenoids	C21H36O10	448.231	[M-H]-
Wbkn006848	2,16-Dioxo-3-(1,4-dioxo-4-ethoxybutoxy)-11β,12α-dihydroxy-15β-[(3-methyl-1-oxo-2-butenyl)oxy]-13,20-epoxypicrasa-3-ene-21-oic acidmethylester	Ditepenoids	C32H40O14	648.242	[M-H]-
Lmsn011830	2,19-Dihydroxy-3-oxours-12-en-28-oic acid	Triterpene	C30H46O5	486.334	[M-H]-
Saln001588	8-O-Acetylmussaenoside	Monoterpenoids	C19H28O11	432.163	[M-H]-
HJN097	Azukisaponin VI	Triterpene Saponin	C54H86O25	1134.55	[M-H]-
Lmsn011870	Niga-Ichigoside F1; Nigaichigoside F1	Triterpene Saponin	C36H58O11	666.398	[M-H]-
mws1390	Jujuboside B	Triterpene Saponin	C52H84O21	1044.55	[M-H]-
Zmjn012003	Gypensapogenin F*	Triterpene	C30H48O4	472.355	[M-H]-
Ylyn013135	demethylregelin	Triterpene	C30H46O4	470.34	[M-H]-
Zbzn007499	Cordianol D	Triterpene	C30H48O5	488.35	[M-H]-
Lmzn005900	3-Hydroxy-20-oxo-30-norlupan-28-oic acid (Platanic acid)	Triterpene	C29H46O4	458.34	[M-H]-
mws4075	Glycyrrhetinate	Triterpene	C30H46O4	470.34	[M-H]-
Hmcn000773	6'-O-Glucosylaucubin	Sesquiterpenoids	C21H32O14	508.179	[M-H]-
Wasn002508	Glucosyl 7-methyl-3-methyleneoctane-1,2,6,7-tetraol	Monoterpenoids	C16H30O9	366.189	[M-H]-
Yyhn011941	acerogenic acid	Triterpene	C30H48O5	488.35	[M-H]-
Zbqn008058	Rubianol-f	Triterpene	C30H48O4	472.355	[M-H]-
pmn001381	Eucommioside	Monoterpenoids	C15H26O9	350.158	[M-H]-
Lmxn002712	6''-O-Acetylharpagide	Monoterpenoids	C17H26O11	406.147	[M-H]-
Wasn005224	Hydroxygeranylmalonyl glucose	Monoterpenoids	C19H30O10	418.184	[M-H]-
Ylyn011765	cangoronine	Triterpene	C30H44O5	484.319	[M-H]-
pmn001505	Oleanolic acid-3-O-xylosyl(1→3)glucuronide*	Triterpene Saponin	C41H64O13	764.435	[M-H]-
Hmsn003773	Phytolaccic acid G	Triterpene	C31H46O7	530.324	[M-H]-
MWSmce705	Momordin Ic*	Triterpene Saponin	C41H64O13	764.435	[M-H]-
Ylyn013283	orthosphenic acid	Triterpene	C30H48O5	488.35	[M-H]-
Yaln005580	23-Hydroxytoonacilide	Triterpene	C31H38O11	586.241	[M-H]-
Saln010479	1beta,2alpha,3alpha,24-Tetrahydroxyurs-12,20(30)-Diene-28-Oic Acid	Triterpene	C30H46O6	502.329	[M-H]-
Zbqn007153	Rubione B	Triterpene	C30H48O4	472.355	[M-H]-
Lmhn009200	Cadambagenic acid	Triterpene Saponin	C30H46O5	486.334	[M-H]-
Ylgn009115	nahagenin	Triterpene	C30H48O4	472.355	[M-H]-
Wasn006047	Glucosyl 10,11-dihydroxy-2,6-farneSadienoate	Sesquiterpenoids	C21H36O9	432.236	[M-H]-
Wbmn009702	Asiatic acid	Triterpene	C30H48O5	488.35	[M-H]-
Hmbn004734	3,23-Dihydroxy-30-noroleana-12,20(29)-dien-28-oic acid (30-Norhederagenin)	Triterpene	C29H44O4	456.324	[M-H]-
Lmgn013947	2α,3α-Dihydroxyolean-12-en-28-oic acid	Triterpene	C30H48O4	472.355	[M-H]-
Zbqn008164	Rubiarbonone E*	Triterpene	C30H46O4	470.34	[M-H]-
Lhyn080508	Dehydrovomifoliol	Monoterpenoids	C13H18O3	222.126	[M-H]-
Wahln03947	3,7-Dimethyl-8-Hydroxy-2,6-Octadienyl Beta-D-Glucopyranoside	Monoterpenoids	C16H28O7	332.183	[M+CH3COO]-
Zjrn080662	Yesanchinoside D	Triterpene Saponin	C44H74O15	842.503	[M-H]-
Wasn003817	Glucosyl 5,8-dihydroxy-2,6-dimethylocta-2,6-dienoic acid	Monoterpenoids	C16H26O9	362.158	[M-H]-
Zbqn008252	Rubianol-g*	Triterpene	C30H46O4	470.34	[M-H]-
Lmsn009238	1,2,3,19-Tetrahydroxyurs-12-en-28-oic acid	Triterpene	C30H48O6	504.345	[M-H]-

## Sheet: Supplementary Table S3
Supplementary Table S3 Obtain the distribution of terpenoid metabolites in each sub cluster through K-Means analysis.
No.	Index	type	Subclass
1	Byzantionoside A	Sesquiterpenoids	1
2	3S-3-hydroxy-β-damascon	Monoterpenoids	1
3	3-Oxo-Alpha-Ionol 3'-(6''-Malonyl)Glucoside	Sesquiterpenoids	1
4	Blumenol C malonyl Glucoside*	Sesquiterpenoids	1
5	1,4,4,7a-tetramethyl-2,4,5,7a-tetrahydro-1H-inden-2-one	Sesquiterpenoids	1
6	9alpha-Hydroxy-11beta,13-Dihydrozaluzanin C	Sesquiterpenoids	1
7	Blumenol B Glucoside*	Sesquiterpenoids	1
8	(6R,9R)-3-Oxo-α-ionol-β-D-glucoside*	Sesquiterpenoids	1
9	beta-Ionone	Monoterpenoids	1
10	(3R)-Hydroxy-Beta-Ionone Malonylglucoside*	Monoterpenoids	1
11	2-O-E-P-Coumaroyl Alphitolic Acid*	Triterpene	1
12	Malonyl myrsinionoside A*	Sesquiterpenoids	1
13	1,3-Dihydroxy-12-Oleanen-28-Oic Acid*	Triterpene	1
14	3,6,24-Trihydroxy-12-Oleanen-27-Oic Acid*	Triterpene	1
15	Hovenic acid*	Triterpene	1
16	9-O-β-D-Glucoside of 3-hydroxy-7,8-didehydro-β-ionol*	Sesquiterpenoids	1
17	(1R)-2,3-Dihydro-1,8bβ-dihydroxy-3β-phenyl-3aβ-(3,4-dimethoxyphenyl)-6,8-dimethoxy-1H-cyclopenta[b]benzofuran-2α-carboxylic acidmethylester	Triterpene	1
18	2-Hydroxymethyl-A(1)-nor-19,24-dihydroxyurs-2,12-dien-28-oic acid (Rosamultic acid)*	Triterpene	1
19	4A,5-Dimethyl-3-((E)-1-((2R,3R,4S,5S,6R)-3,4,5-Trihydroxy-6-(Hydroxymethyl)Tetrahydro-2H-Pyran-2-Yloxy)Prop-1-En-2-Yl)-4,4A,5,6,7,8-Hexahydronaphthalen-2(3H)-one	Sesquiterpenoids	1
20	3-Hydroxyolean-12-ene-28,29-dioic acid (Serratagenic Acid)*	Triterpene	1
21	Elaeocarpucin B	Triterpene	1
22	2,3,23-Trihydroxy-11,13(18)-Oleanadien-28-Oic Acid*	Triterpene	1
23	Phlomisionoside	Sesquiterpenoids	1
24	Euscaphic acid*	Triterpene	1
25	Garciosaterpene E*	Triterpene	1
26	13,17-epoxy-alisol B	Triterpene	1
27	Elaeocarpucin F	Triterpene	1
28	Tubiferic Acid*	Triterpene	1
29	Elaeocarpucin A*	Triterpene	1
30	2-[4,10-dihydroxy-3-[1-hydroxy-10-methyl-6-methylideneundeca-2,4,9-trien-2-yl]-6-(3-hydroxypropyl)-10-methylspiro[4.5]decan-7-ylidene]propanal*	Triterpene	1
31	(1S,2R,4aS,6aS,6aS,6bR,8aS,12aR,14aR,14bR)-1,2,6b,9,9,12a-hexamethyl-10-oxo-1,2,3,4,5,6,6a,7,8,8a,11,12,13,14,14a,14b-hexadecahydropicene-4a,6a-dicarboxylic acid*	Triterpene	1
32	3,4-Secodammara-4(28),20,24-trien-3,26-dioic acid	Triterpene	1
33	16,21,22,28-Tetrahydroxy-12-Oleanen-3-one	Triterpene	1
34	2,3,23-Trihydroxyolean-12-en-28-oic acid	Triterpene	1
35	Polygalic Acid	Triterpene	1
36	2,3-Dihydroxyurs-12,18-dien-28-oic acid (Goreishic Acid I)*	Triterpene	1
37	3-Hydroxyurs-5(6),12,18(19)-trien-28-oic acid (Uncargenin B)	Triterpene	1
38	(2S,3R,4S,6aR,8aS,14bR)-2,3-dihydroxy-4,6a,11,11,14b-pentamethyl-2,3,4a,5,6,7,8,9,10,12,12a,13,14,14a-tetradecahydro-1H-picene-4,8a-dicarboxylic acid	Triterpene	1
39	10-Hydroxy-2,4A,6A,6B,9,9,12A-Heptamethyl-8-Oxo-1,2,3,4,4A,5,6,6A,6B,7,8,8A,9,10,11,12,12A,12B-Octadecahydropicene-2-Carboxylic Acid	Triterpene	1
40	3,19,23-Trihydroxyurs-12-en-28-oic acid (Barbinervic acid)	Triterpene	1
41	Tinocordiside	Sesquiterpenoids	1
42	19-Hydroxy-24-Nor-3-Oxo-12-Oleanen-28-Oic Acid	Triterpene	1
43	Platanionoside F	Sesquiterpenoids	1
44	2,6-Dimethyl-7-octene-2,3,6-triol	Monoterpenoids	1
45	3,19,23-Trihydroxyurs-12-en-28-oic acid (Rutundic acid)	Triterpene	1
46	6-Deoxylamioside	Monoterpenoids	1
47	Ebuloside	Monoterpenoids	1
48	2-Carboxy-3-hydroxy-A(1)-norlupan-20(29)-en-28-oic acid (Ceanothic acid)*	Triterpene	1
49	Capsianoside I	Ditepenoids	1
50	2,3,19-Trihydroxyurs-12-en-28-oic acid (Tormentic acid)	Triterpene	1
51	2,3-Dihydroxyolean-12-en-28-oic acid (2-Hydroxyoleanolic acid)*	Triterpene	1
52	Alphitolic acid*	Triterpene	1
53	2-Hydroxyursolic acid*	Triterpene	1
54	3,13-Dihydroxylup-20(29)-en-28-oic acid (Terminic acid)*	Triterpene	1
55	2,3-Dihydroxyurs-12-en-28-oic acid (Corosolic acid)*	Triterpene	1
56	Crataegolic acid*	Triterpene	1
57	2,19-Dihydroxy-3-oxours-12-en-28-oic acid	Triterpene	1
58	Niga-Ichigoside F1; Nigaichigoside F1	Triterpene Saponin	1
59	Cordianol D	Triterpene	1
60	Cadambagenic acid	Triterpene Saponin	1
61	(6S,7E,9R)-vomifoliol-9-O-β-D-Xyl-(1-6)-O-β-D-Glu	Monoterpenoids	2
62	Dehydroxypaederosidic Acid	Monoterpenoids	2
63	3-Oxo-alpha-ionol glucoside*	Sesquiterpenoids	2
64	Reseoside*	Monoterpenoids	2
65	2,7-Dimethyl-2,4-Octadiene-1,8-Diol 8-O-B-D-(6''-Malonylglucoside)	Monoterpenoids	2
66	Blumenol C glucoside; Byzantionoside B	Terpene	2
67	Urenalobaside C*	Monoterpenoids	2
68	Ficumegasoside*	Sesquiterpenoids	2
69	2,7-Dimethylocta-2,4-Dienal-8-ol 8-O-(beta-D-Xylopyranosyl)-beta-D-glucopyranoside	Monoterpenoids	2
70	Rhodioloside F	Monoterpenoids	2
71	Geniposide	Monoterpenoids	2
72	4,8-Epoxy-P-Menth-1-En-3-ol	Monoterpenoids	2
73	3-Hydroxyurs-12,19-dien-28-oic acid (Sanguisorbigenin)	Triterpene	2
74	Hederagenin 3-O-[α-L-Arabinopyranosyl-(1-4)-α-L-Rhamnopyranosyl-(1-6)-β-D-Glucopyranoside]*	Triterpene Saponin	2
75	Streterpene C*	Sesquiterpenoids	2
76	Tomentosolic acid	Triterpene	2
77	2β-hydroxy-oleanolic acid	Triterpene	2
78	3-(2-Hydroxy-6-methoxy-6-methylhept-4-en-2-yl)-1,2-dimethylcyclopentan-1-ol	Monoterpenoids	2
79	Agripilol D*	Sesquiterpenoids	2
80	5-hydroxy-1,4a-dimethyl-3,4,5,6,7,8-hexahydronaphthalen-2-one*	Monoterpenoids	2
81	Meliavosin	Ditepenoids	2
82	5-hydroxy-4a-methyl-4,4a,5,6,7,8-hexahydronaphthalen-2(3h)-one	Monoterpenoids	2
83	3-Hydroxy-7,8-dehydro-ionol-9-O-β-D-glucopyranoside*	Monoterpenoids	2
84	Icariside B6*	Sesquiterpenoids	2
85	4-(2-hydroxypropan-2-yl)-1,4a,6-trimethyl-2,3,4,7,8,8a-hexahydronaphthalen-1-ol	Sesquiterpenoids	2
86	Rotundifolioside A*	Triterpene Saponin	2
87	5-(Hydroxymethyl)-2,2-Dimethyl-3-Methylidenebicyclo[2.2.1]Heptane-1-Carbaldehyde*	Monoterpenoids	2
88	24-Norursa-3,12-dien-11-one	Triterpene	2
89	5-(1-hydroxy-2-methylpropyl)-8a-methyl-4-methylidene-1,2,3,4a,5,6,7,8-octahydronaphthalen-1-ol	Sesquiterpenoids	2
90	P-Menth-4-Ene-1,2-diol 1-O-β-D-Glucopyranoside	Monoterpenoids	2
91	2,10-dihydroxy-11a-methyl-hexadecahydro-1H-cyclopenta[a]phenanthren-7-one	Sesquiterpenoids	2
92	7-Hydroxy-8-(Hydroxymethyl)-4b,8,10a-Trimethyl-2,3,4,4a,5,6,7,8A,9,10-Decahydrophenanthren-1-one	Ditepenoids	2
93	Flickinflimilin A	Ditepenoids	2
94	3-Hydroxy-3,7,11-trimethyldodeca-1,6E,10-trien-9-yl isobutyrate	Sesquiterpenoids	2
95	glyuralsaponin G*	Triterpene Saponin	2
96	(2S,6R)-6-[(2S,3R,6S)-2-[[(3S,4aR,12aR,14aR)-11-carboxy-4,4,6a,6b,8a,11,14b-heptamethyl-14-oxo-2,3,4a,5,6,7,8,9,10,12,12a,14a-dodecahydro-1H-picen-3-yl]oxy]-6-carboxy-4,5-dihydroxyoxan-3-yl]oxy-3,4,5-trihydroxyoxane-2-carboxylic acid	Triterpene Saponin	2
97	Crocusatin C	Monoterpenoids	2
98	Periandrin I*	Triterpene Saponin	2
99	(4S,6R,7S,7aR,8S,10S,11S,11aR,12aR)-8-(acetoxymethyl)-4-(furan-3-yl)-7-hydroxy-13-methylene-2-oxo-1,2,6,7,7a,8,9,10,11,11a-decahydro-4H-7,12a-methanobenzo[b]pyrano[3,4-g]oxocine-6,10,11-triyl triacetate	Triterpene	2
100	licorice-saponin G2*	Triterpene Saponin	2
101	Periandrin II*	Triterpene Saponin	2
102	Isoglycyrrhizic acid	Triterpene	2
103	Licoricesaponin P2*	Triterpene Saponin	2
104	glycyrrhetic acid monoglucuronide	Triterpene Saponin	2
105	glyyunnansapogenin H-GlcA	Triterpene Saponin	2
106	8-hydroxy-4a,8-dimethyl-5,6,7,8a-tetrahydro-1H-naphthalen-2-one	Monoterpenoids	2
107	licorice-saponin Q2*	Triterpene Saponin	2
108	(3As,5Ar,5Br,7As,8R,11Ar,11Br,13Ar,13Bs)-9-[4,5-Dihydroxy-3-(3,4,5-Trihydroxy-6-Methyloxan-2-Yl)Oxyoxan-2-Yl]Oxy-8-(Hydroxymethyl)-5A,5B,8,11A-Tetramethyl-1-Prop-1-En-2-Yl-1,2,3,4,5,6,7,7A,9,10,11,11B,12,13,13A,13B-Hexadecahydrocyclopenta[A]Chrysene-3A-Carboxylic Acid*	Triterpene Saponin	2
109	Glycyrrhizinate	Triterpene Saponin	2
110	5-Hydroxy-10-O-(p-methoxycinnamoyl)adoxosidic acid	Monoterpenoids	2
111	Robinlin	Monoterpenoids	2
112	Bartsioside	Monoterpenoids	2
113	6-DeoxyCatalpol	Monoterpenoids	2
114	Cordianal C*	Triterpene	2
115	Frehmaglutoside G	Monoterpenoids	2
116	PPT-acetyl-Glc-Rha	Triterpene Saponin	2
117	Jasminoside E	Monoterpenoids	2
118	Gypensapogenin F*	Triterpene	2
119	Hydroxygeranylmalonyl glucose	Monoterpenoids	2
120	Oleanolic acid-3-O-xylosyl(1→3)glucuronide*	Triterpene Saponin	2
121	Momordin Ic*	Triterpene Saponin	2
122	Dehydrovomifoliol	Monoterpenoids	2
123	Citroside A	Monoterpenoids	3
124	Methylgeniposide	Monoterpenoids	3
125	2,9-Bornanediol 2-O-[β-D-Apiofuranosyl-(1-6)-β-D-Glucopyranoside]	Monoterpenoids	3
126	Ctroside(ISO)	Sesquiterpenoids	3
127	3,7-Dimethyl-2,6-octadienyl 6-O-(Beta-D-Glucopyranosyl)-Beta-D-glucopyranoside	Monoterpenoids	3
128	13-Nor-desacylcynaropicrin	Sesquiterpenoids	3
129	Desacetoxymatricarin	Sesquiterpenoids	3
130	(+)-(S)-1-Methylabscisic-6-Acid*	Sesquiterpenoids	3
131	5-Hydroxy-2-Carbonylcadinane-12,7-lactone	Sesquiterpenoids	3
132	Lycoclavanin	Triterpene	3
133	Zaluzanin C*	Sesquiterpenoids	3
134	5-[(1S)-1-hydroxy-2,6,6-trimethyl-4-oxocyclohex-2-en-1-yl]-3-methylpenta-2,4-dienoic acid*	Sesquiterpenoids	3
135	2-(4,6b-dimethyl-5-oxo-1,1a,2,3,6,6a-hexahydrocyclopropa[e]inden-2-yl)prop-2-enoic acid*	Sesquiterpenoids	3
136	Mansonone Q	Sesquiterpenoids	3
137	Loliolide beta-D-glucopyranoside	Sesquiterpenoids	3
138	Normelanothyrsin A	Sesquiterpenoids	3
139	Gypenoside Vn7*	Triterpene Saponin	3
140	Grasshopper ketone	Monoterpenoids	3
141	7-({4,5-Dihydroxy-3-[(3,4,5-Trihydroxy-6-Methyloxan-2-Yl)Oxy]Oxan-2-Yl}Oxy)-11-Hydroxy-1-(2-Hydroxy-6-Methyl-1-{[3,4,5-Trihydroxy-6-(Hydroxymethyl)Oxan-2-Yl]Oxy}Hept-5-En-2-Yl)-3A,3B,6,6-Tetramethyl-Hexadecahydro-1H-Cyclopenta[A]Phenanthrene-9A-Carbaldehyde*	Triterpene Saponin	3
142	(3R,5S,8R,9S,10R,12S,13R,14S,17S)-3-[(2S,3R,4R,5R)-4,5-dihydroxy-3-[(2R,3R,4S,5S,6S)-3,4,5-trihydroxy-6-methyloxan-2-yl]oxyoxan-2-yl]oxy-12-hydroxy-17-[(2S)-2-hydroxy-6-methyl-1-[(2R,3S,4R,5S,6R)-3,4,5-trihydroxy-6-(hydroxymethyl)oxan-2-yl]oxyhept-5-en-2-yl]-4,4,8,14-tetramethyl-2,3,5,6,7,9,11,12,13,15,16,17-dodecahydro-1H-cyclopenta[a]phenanthrene-10-carbaldehyde	Triterpene Saponin	3
143	Glucosyl Corchoionoside C	Monoterpenoids	3
144	3-Hydroxy-5,7-Megastigmadien-9-one 3-O-[β-D-Glucopyranosyl-(1-6)-β-D-Glucopyranoside]	Sesquiterpenoids	3
145	2,3,23-Trihydroxy-12-Oleanen-28-Oic Acid 3-O-[β-D-Glucopyranosyl-(1-4)-[α-L-Rhamnopyranosyl-(1-2)]-α-L-Arabinopyranoside]	Triterpene Saponin	3
146	Jujuboside G	Triterpene Saponin	3
147	3-Oxo-Alpha-Ionol diglucoside	Sesquiterpenoids	3
148	27,28-Dicarboxyl ursolic acid	Triterpene	3
149	3-Acetoxy-9,13-epoxy-16-hydroxy-labda-15,16-olide	Ditepenoids	3
150	ASPERULOSIDIC ACID METHYL ESTER	Monoterpenoids	3
151	8-Epiloganic acid	Monoterpenoids	3
152	Majoroside	Monoterpenoids	3
153	demethylregelin	Triterpene	3
154	acerogenic acid	Triterpene	3
155	23-Hydroxytoonacilide	Triterpene	3
156	1beta,2alpha,3alpha,24-Tetrahydroxyurs-12,20(30)-Diene-28-Oic Acid	Triterpene	3
157	2α,3α-Dihydroxyolean-12-en-28-oic acid	Triterpene	3
158	3,7-Dimethyl-8-Hydroxy-2,6-Octadienyl Beta-D-Glucopyranoside	Monoterpenoids	3
159	Rubianol-g*	Triterpene	3
160	3α,21α-dihydroxyserrat-14-en-24-oic acid	Triterpene	4
161	3β,14α,15α,21α-tetrahydroxyserrat-14-en-21-acetyl-3-(4'-hydroxybenzoate)	Terpene	4
162	6,7-Dihydroxy-7-(3-Hydroxyprop-1-En-2-Yl)-1,8A-Dimethyl-6,8-Dihydro-1H-Naphthalen-2-one*	Sesquiterpenoids	4
163	Nagilactone C glucoside	Ditepenoids	4
164	(8R)-9-hydroxy-8-(hydroxymethyl)-6-methoxy-8-methylpyrano[2,3-f]chromen-2-one	Terpene	4
165	Canangaionoside	Sesquiterpenoids	4
166	3-(3'-Hydroxybutyl)-2,4,4-trimethylcyclohexa-2,5-dienone glucoside	Sesquiterpenoids	4
167	Cupresin B*	Ditepenoids	4
168	Macrophypene B*	Ditepenoids	4
169	13-(methoxymethyl)-10,11,11-trimethyltetracyclo[8.2.1.01,5.08,12]tridec-6-en-13-ol	Sesquiterpenoids	4
170	(1R,2R,4S)-p-Menthane-1,2,8-triol 8-glucoside	Monoterpenoids	4
171	8-(5-Hydroxy-2,6,6-Trimethylcyclohex-2-En-1-Yl)-6-Methyloct-5-En-2-one	Sesquiterpenoids	4
172	4,10-Dihydroxy-1,11(13)-Guaiadien-12,8-olide*	Sesquiterpenoids	4
173	2,6-Dimethyl-6-hydroxy-2,7-octadienyl-β-D-glucoside (Betulalbuside A; Betulabuside A)	Monoterpenoids	4
174	(3R,4R)-p-Menth-1-ene-3,4-diol-3-O-β-D-glucoside*	Monoterpenoids	4
175	2-[2-[3,4-Dihydroxy-4-Methylcyclohexyl]Propan-2-Yloxy]-6-(Hydroxymethyl)Oxane-3,4,5-Triol*	Monoterpenoids	4
176	8-{4-Hydroxy-3,3-Dimethylbicyclo[4.1.0]Heptan-2-Yl}-6-Methyloct-5-En-2-one	Ditepenoids	4
177	(4R,4aR,5S,6R,7S,7aR,8S,10S,11R,11aR,12aR)-8-(acetoxymethyl)-4-(furan-3-yl)-5,7,9-trihydroxy-13-methylene-2-oxododecahydro-4H-7,12a-methanobenzo[b]pyrano[3,4-g]oxocine-6,10,11-triyl triacetate	Triterpene	4
178	Bupleuroside VII	Triterpene Saponin	4
179	3-O-rhamnosyl(1→6)glucosyl jujubogenin-20-O-rhamnoside*	Triterpene Saponin	4
180	10-((3-((3-((4,5-dihydroxy-6-(hydroxymethyl)-3-((3,4,5-trihydroxytetrahydro-2H-pyran-2-yl)oxy)tetrahydro-2H-pyran-2-yl)oxy)-4,5-dihydroxytetrahydro-2H-pyran-2-yl)oxy)-4,5-dihydroxy-6-methyltetrahydro-2H-pyran-2-yl)oxy)-9-(hydroxymethyl)-2,2,6,6b,9,12a-hexamethyl-1,3,4,5,6,6a,6b,7,8,8a,9,10,11,12,12a,12b,13,14b-octadecahydropicene-4a(2H)-carboxylic acid	Triterpene Saponin	4
181	christinin A/christinin C*	Triterpene Saponin	4
182	Oleanolic acid-3-O-arabinoside-28-O-glucoside(1-6)glucoside*	Triterpene Saponin	4
183	Kalopanaxsaponin H	Triterpene Saponin	4
184	schizonepetoside D	Monoterpenoids	4
185	(3R,4S,6R)-p-Menth-1-ene-3,6-diol-3-O-β-D-glucoside*	Monoterpenoids	4
186	Azadirachtin N	Triterpene	4
187	Cunemegastigmane*	Sesquiterpenoids	4
188	Zizyphus saponin I	Triterpene Saponin	4
189	jujubogenin-Ara-Glc-Rha-malonyl	Triterpene Saponin	4
190	jujubasaponin I*	Triterpene Saponin	4
191	Songaroside A'*	Triterpene Saponin	4
192	Cycloseychellene	Sesquiterpenoids	4
193	Zizyphus saponin III*	Triterpene Saponin	4
194	Deutzicoside B*	Triterpene Saponin	4
195	11,13(18)-Oleanadiene-3,16,28,30-Tetrol 3-O-[α-L-Rhamnopyranosyl-(1-2)-β-D-Glucopyranosyl-(1-2)-6-Deoxy-β-D-Galactopyranoside]*	Triterpene Saponin	4
196	jujubasaponin V*	Triterpene Saponin	4
197	Bredemolic acid 3-O-[α-L-Rhamnopyranosyl-(1-2)-[β-D-Galactopyranosyl-(1-3)]-β-D-Glucopyranoside]*	Triterpene Saponin	4
198	Latifoloside A	Triterpene Saponin	4
199	(1R,2R,3aS,5S,6aS,8S,8aR,9S,11aR,11bR,12R,12aR,14R,15S)-15-((S)-1-acetoxy-2-methoxy-2-oxoethyl)-9-(furan-3-yl)-2,5,8a,14-tetramethyl-10-oxodecahydro-1H,7H-3a,6a,2-(epiethane[1,1,2]triyl)-5,11b-epoxycyclopenta[d]indeno[4,5-g][1,3]dioxocine-1,8,12-triyl triacetate	Triterpene	4
200	5-Hydroxy-1,3,3-trimethylbicyclo[2.2.1]hept-2-yl I(2)-D-glucopyranoside*	Monoterpenoids	4
201	Jujuboside B1*	Triterpene Saponin	4
202	2-({6-[(3,5-dihydroxy-2-{[8-hydroxy-4,8a-bis(hydroxymethyl)-4,6a,6b,11,11,14b-hexamethyl-1,2,3,4,4a,5,6,6a,6b,7,8,8a,9,10,11,12,14a,14b-octadecahydropicen-3-yl]oxy}-6-methyloxan-4-yl)oxy]-4,5-dihydroxy-2-(hydroxymethyl)oxan-3-yl}oxy)oxane-3,4,5-triol*	Triterpene Saponin	4
203	2,7-Dimethyl-2,4-Octadiene-1,8-Diol 8-O-B-D-Glucopyranoside	Monoterpenoids	4
204	jujubasaponin IV*	Triterpene Saponin	4
205	Transsylvanoside K	Triterpene Saponin	4
206	AzukiSaponin II	Triterpene Saponin	4
207	2,6-Dimethyl-7-Octene-2,3,6-Triol 2-O-β-D-Glucopyranoside*	Monoterpenoids	4
208	10-((4-((3,5-dihydroxy-4-((3,4,5-trihydroxy-6-(hydroxymethyl)tetrahydro-2H-pyran-2-yl)oxy)tetrahydro-2H-pyran-2-yl)oxy)-3,5-dihydroxy-6-methyltetrahydro-2H-pyran-2-yl)oxy)-9-(hydroxymethyl)-2,2,6a,6b,9,12a-hexamethyl-1,3,4,5,6,6a,6b,7,8,8a,9,10,11,12,12a,12b,13,14b-octadecahydropicene-4a(2H)-carboxylic acid*	Triterpene Saponin	4
209	protojujubogenin-Rha-Rha-Glc-Diacetyl	Triterpene Saponin	4
210	Levalide A	Sesquiterpenoids	4
211	jujubogenin-Glc-Glc-Rha-acetyl	Triterpene Saponin	4
212	1-Methyl-4-Prop-1-En-2-Ylcyclohexa-1,4-Diene	Monoterpenoids	4
213	2,3,19-Trihydroxy-12-Ursen-28-Oic Acid 28-O-[α-L-Rhamnopyranosyl-(1-2)-β-D-Glucopyranosyl] Ester	Triterpene Saponin	4
214	10-((4-((3,5-dihydroxy-6-(hydroxymethyl)-4-((3,4,5-trihydroxy-6-(hydroxymethyl)tetrahydro-2H-pyran-2-yl)oxy)tetrahydro-2H-pyran-2-yl)oxy)-3,5-dihydroxy-6-methyltetrahydro-2H-pyran-2-yl)oxy)-9-(hydroxymethyl)-2,2,6a,6b,9,12a-hexamethyl-1,3,4,5,6,6a,6b,7,8,8a,9,10,11,12,12a,12b,13,14b-octadecahydropicene-4a(2H)-carboxylic acid	Triterpene Saponin	4
215	Bupleurumwenchuanense*	Triterpene Saponin	4
216	Hederagenin 3-O-α-L-Arabinopyranoside,28-O-α-L-Rhamnopyranosyl Ester*	Triterpene Saponin	4
217	(2S,3R,4S,5S,6R)-2-[(2R,3R,4S,5S,6R)-2-[[(3S,4R,4Ar,6Ar,6Bs,8S,8As,14Bs)-8-Hydroxy-4,8A-Bis(Hydroxymethyl)-4,6A,6B,11,11,14B-Hexamethyl-1,2,3,4A,5,6,7,8,9,10,12,14A-Dodecahydropicen-3-Yl]Oxy]-3,5-Dihydroxy-6-(Hydroxymethyl)Oxan-4-Yl]Oxy-6-Methyloxane-3,4,5-Triol	Triterpene Saponin	4
218	Ziziphin	Triterpene Saponin	4
219	Oblonganoside B	Triterpene Saponin	4
220	Collinsonidin	Triterpene Saponin	4
221	3,7-Dimethyl-2,6-Octadienyl 6-O-(beta-D-Xylopyranosyl)-beta-D-glucopyranoside	Monoterpenoids	4
222	Jujubasaponin VI	Triterpene Saponin	4
223	Asiaticoside F	Triterpene Saponin	4
224	Hydroxy Iso-jujubogenin-Ara-Rha	Triterpene Saponin	4
225	2,8-bis(hydroxymethyl)-4b,8-dimethyl-5,6,7,8a,9,10-hexahydrophenanthren-3-ol	Ditepenoids	4
226	Kalaic Acid	Triterpene Saponin	4
227	Kajiichigoside F1(Euscaphic acid 28-O-β-D-glucopyranoside)*	Triterpene Saponin	4
228	arjunolic acid 28-O-glucopyranoside*	Triterpene Saponin	4
229	3,16,28,30-Tetrahydroxyolean-11,13(18)-dien-3-O-glucosyl(1→6)[rhamnosyl(1→4)glucoside]	Triterpene Saponin	4
230	2,3,19-Trihydroxyolean-12-en-28-oic acid-28-O-glucoside*	Triterpene Saponin	4
231	Saikogenin Q	Triterpene	4
232	(6S)-2-methyl-6-(4-methylcyclohexa-2,5-dien-1-yl)hept-2-en-4-one	Sesquiterpenoids	4
233	Hydroxy Isojujubogenin-Ara-Rha-Rha	Triterpene Saponin	4
234	Rosamultin*	Triterpene Saponin	4
235	2''-O-Glucosyl saikosaponin b2	Triterpene Saponin	4
236	3-O-Rhamnosyl(1→2)arabinosyl-23-hydroxylup-20(29)-en-28-oic acid (Anemoside A3)	Triterpene Saponin	4
237	9,10-Pinanediol; 10-O-β-D-Glucopyranoside	Monoterpenoids	4
238	Akeboside Std	Triterpene Saponin	4
239	Loliolide	Monoterpenoids	4
240	Marsformosanone	Triterpene	4
241	3-O-rhamnosyl(1→2)arabinosyl hederagenin-28-O-glucoside	Triterpene Saponin	4
242	Japonicumin B	Triterpene	4
243	Buddlejasaponin IV	Triterpene Saponin	4
244	Libocedrine B	Sesquiterpenoids	4
245	D-Linalool 3-Glucoside	Monoterpenoids	4
246	Clinoposaponin XIII	Triterpene Saponin	4
247	Ilexolide A	Triterpene Saponin	4
248	Glucosyl 3,7-dimethyloct-2-ene-1,6,7-triol	Monoterpenoids	4
249	Rugosic acid A	Sesquiterpenoids	4
250	Amarolide	Ditepenoids	4
251	Dihydrophaseic acid	Sesquiterpenoids	4
252	5,8α-dioxy-3β,16α-dihydroxyl-lanost-7(11),24-dien-21-oic acid	Triterpene	4
253	Aucubin	Sesquiterpenoids	4
254	Aralia saponin ⅩⅥ	Triterpene Saponin	4
255	patrinioside*	Sesquiterpenoids	4
256	Methyl 10-[3-[4,5-dihydroxy-6-methyl-3-(3,4,5-trihydroxyoxan-2-yl)oxyoxan-2-yl]oxy-4,5-dihydroxy-6-(hydroxymethyl)oxan-2-yl]oxy-5-hydroxy-9-(hydroxymethyl)-13-methoxy-2,2,6a,6b,9,12a-hexamethyl-1,3,4,5,6,6a,7,8,8a,10,11,12,13,14b-tetradecahydropicene-4a-carboxylate	Triterpene Saponin	4
257	Geranyl 3-O-xylopyranosyl-glucopyranoside	Monoterpenoids	4
258	Borneol 7-O-[β-D-apiofuranosyl-(1→6)]-β-D-glucopyranoside*	Monoterpenoids	4
259	2,16-Dioxo-3-(1,4-dioxo-4-ethoxybutoxy)-11β,12α-dihydroxy-15β-[(3-methyl-1-oxo-2-butenyl)oxy]-13,20-epoxypicrasa-3-ene-21-oic acidmethylester	Ditepenoids	4
260	Jujuboside B	Triterpene Saponin	4
261	Glucosyl 7-methyl-3-methyleneoctane-1,2,6,7-tetraol	Monoterpenoids	4
262	Rubione B	Triterpene	4
263	Glucosyl 10,11-dihydroxy-2,6-farneSadienoate	Sesquiterpenoids	4
264	Yesanchinoside D	Triterpene Saponin	4
265	2,5,8-trimethyldeca-2,4,7-triene-1,10-diol	Monoterpenoids	5
266	2-[4,5-dihydroxy-6-[[2-hydroxy-9-(hydroxymethyl)-4,5,9,13,20,20-hexamethyl-24-oxahexacyclo[15.5.2.01,18.04,17.05,14.08,13]tetracos-15-en-10-yl]oxy]-2-methyloxan-3-yl]oxy-6-(hydroxymethyl)oxane-3,4,5-triol	Triterpene Saponin	5
267	Saikosapanin B1	Triterpene Saponin	5
268	3β,21α,24β-trihydroxyserrat-14-en-16-one	Triterpene	5
269	3β,21β,24,29-tetrahydroxy-16-oxoserrat-14-en	Triterpene	5
270	Saikosaponin B2	Triterpene Saponin	5
271	Alpigenoside	Monoterpenoids	5
272	Loganate	Monoterpenoids	5
273	Eriojaposide B	Sesquiterpenoids	5
274	Vomifoliol-D-glucopyranoside	Monoterpenoids	5
275	celastolide	Triterpene	5
276	Dehydroabietic acid	Ditepenoids	5
277	Medicagenic acid-3-O-glucuronide-28-O-xylosyl(1,4)-[apiosyl(1,3)]-rhamnosyl(1,2)-arabinoside	Triterpene Saponin	5
278	Cannabifolin D	Triterpene	5
279	Isoceanothic acid	Triterpene	5
280	(1S,4aS,7aR)-7-(3-hydroxybutyl)-4-((((2R,3R,4S,5S,6R)-3,4,5-trihydroxy-6-(hydroxymethyl)tetrahydro-2H-pyran-2-yl)oxy)methyl)-1,4a,5,6,7,7a-hexahydrocyclopenta[c]pyran-1-yl acetate	Monoterpenoids	5
281	cangoronine	Triterpene	5
282	Phytolaccic acid G	Triterpene	5
283	orthosphenic acid	Triterpene	5
284	Glucosyl 5,8-dihydroxy-2,6-dimethylocta-2,6-dienoic acid	Monoterpenoids	5
285	Malonyl byzantionoside A	Sesquiterpenoids	6
286	Prenantheside A	Sesquiterpenoids	6
287	(6S,9R)-Vomifoliol	Monoterpenoids	6
288	(6R,9R)-3-Oxo-α-ionol-β-D-malonyl-glucoside*	Sesquiterpenoids	6
289	2,3-Dihydroxylup-20(29)-en-28-oic acid*	Triterpene	6
290	19-Hydroxy-2-(hydroxymethyl)-A(1)-norursa-2,12-dien-28-oic acid (Coleonolic acid)	Triterpene	6
291	3,12-Dihydroxyoleanan-28,13-olide (Oleanderolide)	Triterpene	6
292	3-Hydroxyurs-12-ene-27,28-dioic acid (Quinovic acid)	Triterpene	6
293	Aceriphyllic Acid B	Triterpene	6
294	2Alpha-Hydroxymicromeric Acid*	Triterpene	6
295	3-Hydroxy-11-oxours-12-en-28-oic acid (11-Keto-ursolic acid)*	Triterpene	6
296	3-Hydroxy-1-Oxo-12-Oleanen-28-Oic Acid	Triterpene	6
297	3α,21β-Dihydroxy-β-serrata-14-ene-16,24-dione*	Triterpene	6
298	Uncargenin D	Triterpene	6
299	6-Hydroxy-lupane-20(29)-en-3-one-28-oic acid*	Triterpene	6
300	3-Oxopomolic acid*	Triterpene	6
301	Ganodermalactone S	Triterpene	6
302	Ilelic acid B	Triterpene	6
303	3-Hydroxy-23-Oxo-12-Oleanen-27-Oic Acid*	Triterpene	6
304	3β,6β-Dihydroxy-urs-12,19(29)-dien-28-oic acid	Triterpene	6
305	Elaeocarpucin G	Triterpene	6
306	Elaeocarpucin D	Triterpene	6
307	1-Hydroxy-3-oxoolean-12-en-30-oic acid	Triterpene	6
308	Elaeocarpucin H	Triterpene	6
309	24-Hydroxy-3-oxooleana-11,13(18)-dien-28-oic acid	Triterpene	6
310	Ilicifolinoside B	Sesquiterpenoids	6
311	Dihydrophaseic acid-O-β-D-glucoside	Sesquiterpenoids	6
312	(2R)-2-[(2S,3S)-8-methyl-3-({[(2S,3R,4S,5S,6R)-3,4,5-trihydroxy-6-(hydroxymethyl)oxan-2-yl]oxy}carbonyl)-1,2,3,5,6,7-hexahydronaphthalen-2-yl]propanoic acid	Sesquiterpenoids	6
313	Javanicolide C	Ditepenoids	6
314	Irone	Monoterpenoids	6
315	Cannabifolin E*	Triterpene	6
316	2,3-Dihydroxyoleana-11,13(18)-dien-28-oic acid (Camaldulenic acid)	Triterpene	6
317	Oleanolic acid*	Triterpene	6
318	5,19-Epoxycucurbita-6,23-diene-3,25-diol (Momordicoside I Aglycone)*	Triterpene	6
319	Glycyrrhetinate	Triterpene	6
320	3,23-Dihydroxy-30-noroleana-12,20(29)-dien-28-oic acid (30-Norhederagenin)	Triterpene	6
321	Rubiarbonone E*	Triterpene	6
322	1,2,3,19-Tetrahydroxyurs-12-en-28-oic acid	Triterpene	6
323	Sesamoside	Monoterpenoids	7
324	4,4,10,13,14-pentamethyl-17-[(2S,4E)-6-methylhepta-4,6-dien-2-yl]-2,5,9,11,12,15,16,17-octahydro-1H-cyclopenta[a]phenanthrene-3,6-dione	Triterpene	7
325	6,9-Dihydroxy-7-megastigmen-3-one	Sesquiterpenoids	7
326	1,3-Epoxy-2,3-Seco-12-Oleanen-2,3-olide	Triterpene	7
327	3-O-Caffeoyl-9-hydroxylup-20(30)-en-7-one (Querspicatin A)*	Triterpene	7
328	p-Coumaroyleuscaphic acid*	Triterpene	7
329	3Î²-O-Trans-P-Coumaroylmaslinic Acid*	Triterpene Saponin	7
330	Vibsanin H*	Ditepenoids	7
331	5-Epivibsanin G*	Ditepenoids	7
332	3-O-P-Trans-Coumaroylalphitolic Acid*	Triterpene	7
333	3-O-Trans-p-Coumaroylmaslinic Acid*	Triterpene	7
334	Ganoderal A	Triterpene	7
335	3,30-Dihydroxyurs-12-en-28-oic acid (Rubifolic acid)*	Triterpene	7
336	2ɑ-hydroxy-3β-trans-p-hydroxycinnamoyloxy oleanolic acid	Triterpene	7
337	11-Hydroxy-9-(Hydroxymethyl)-10-{[3-(4-Hydroxyphenyl)Prop-2-Enoyl]Oxy}-1,2,6A,6B,9,12A-Hexamethyl-1,2,3,4,4A,5,6,6A,6B,7,8,8A,9,10,11,12,12A,12B,13,14B-Icosahydropicene-4A-Carboxylic Acid*	Triterpene Saponin	7
338	3-O-Coumaroylasiatic acid*	Triterpene Saponin	7
339	3-[[3-(4-Hydroxyphenyl)propenoyl]oxy]-2-hydroxyurs-12-ene-28-oic acid (Jacoumaric Acid)	Triterpene	7
340	cis-Citral	Monoterpenoids	7
341	Ilelatifol D*	Triterpene	7
342	Kanerodione	Triterpene	7
343	dimethyl 2,2'-((3aS,4R,6S,6aR,7R,9S,11aS,12S)-4-((R)-acetoxy(furan-3-yl)methyl)-6,7a-dihydroxy-10-(((3R)-3-hydroxy-2-methylbutanoyl)oxy)-11-(1-hydroxyethoxy)-2-(hydroxymethyl)-4,7,9-trimethyl-10a-(methylperoxy)octahydro-7H-2,6a-epoxy-7,9-methanocyclopenta[6,7]naphtho[1,8a-d][1,3]dioxole-3a,12(4H)-diyl)diacetate	Triterpene	7
344	orthosiphonoic acid*	Triterpene	7
345	24-p-Coumaroyloxy-2,3-dihydroxyurs-12-en-28-oic acid (Guavacoumaric acid)*	Triterpene	7
346	Kanerocin	Triterpene	7
347	Abscisic acid glucose ester	Sesquiterpenoids	7
348	3-O-Coumaroylarjunolic acid	Triterpene Saponin	7
349	3β,25-Epoxy-3α,24-Dihydroxy-Olean-12-En-28-Oic Acid	Triterpene	7
350	3,29-Dihydroxyolean-12-en-28-oic acid (Mesembryanthemoidigenic acid)*	Triterpene	7
351	3,7-Dioxolanosta-8,24-dien-26-oic acid (Ganoderic Acid DM)	Triterpene	7
352	2-Hydroxypyracrenic acid*	Triterpene	7
353	Mudanpinoic acid A	Triterpene	7
354	Rumphioside B	Ditepenoids	7
355	16,23:16,30-Diepoxydammar-24-ene-3,20-diol (Jujubogenin)*	Triterpene	7
356	Thymuside A	Monoterpenoids	7
357	3-Hydroxy-24-methylene-9,19-cyclolanostan-26-oic acid (Ambolic acid)*	Triterpene	7
358	2,3-Dihydroxy-12-ursen-28-oic acid*	Triterpene	7
359	3,23-Dihydroxyolean-12-en-28-oic acid (Hederagenin)*	Triterpene	7
360	3,19-Dihydroxyurs-12-en-28-oic acid (Pomolic acid)*	Triterpene	7
361	Methyl oleanolate*	Triterpene	7
362	Cordianol B*	Triterpene	7
363	Cannabifolin C*	Triterpene	7
364	2,3,6-Trihydroxyurs-12-en-28-oic acid (Madasiatic acid)*	Triterpene	7
365	wilforic acid E	Triterpene	7
366	3-Hydroxy-20-oxo-30-norlupan-28-oic acid (Platanic acid)	Triterpene	7
367	Rubianol-f	Triterpene	7
368	6''-O-Acetylharpagide	Monoterpenoids	7
369	nahagenin	Triterpene	7
370	Asiatic acid	Triterpene	7
371	Corehoionoside C	Monoterpenoids	8
372	Opuntiside A*	Sesquiterpenoids	8
373	Feruloylscandoside	Monoterpenoids	8
374	9,10-Cyclo-P-Menth-1-En-4-ol	Monoterpenoids	8
375	D-Linalool 3-(6''-Malonylglucoside)	Monoterpenoids	8
376	(R)-2-((1aR,1bS,5aS,6aS)-5a-hydroxy-1b-methyl-6-methylene-3-oxo-1,1a,1b,2,3,5a,6,6a-octahydrocyclopropa[a]inden-4-yl)propanoic acid	Sesquiterpenoids	8
377	(5S,6R)-5-methyl-6-(3-oxobutyl)cyclohept-2-en-1-one	Sesquiterpenoids	8
378	Staphylionoside A*	Sesquiterpenoids	8
379	7-methyl-1,2,3,6,7,7a-hexahydroinden-3a-ol	Monoterpenoids	8
380	Sweroside	Monoterpenoids	8
381	Apocynoside I*	Sesquiterpenoids	8
382	2-(2,6-dimethylhept-5-en-1-yl)-4-methyl-1,3-dioxane	Monoterpenoids	8
383	7β-Hydroxydarutigenol	Ditepenoids	8
384	Phaseic acid	Sesquiterpenoids	8
385	Soyasapogenol B	Triterpene	8
386	Suspensoside A	Monoterpenoids	8
387	Sonnerstigmane D Aglycon	Sesquiterpenoids	8
388	Medicagenic acid-3-O-glucuronide-28-O-rhamnosyl(1,2)-arabinoside	Triterpene Saponin	8
389	Gibboside*	Monoterpenoids	8
390	1-O-Glucopyranosylamplexine*	Monoterpenoids	8
391	Glucosyl 9-hydroxy-3-methyldec-2-enoic acid	Monoterpenoids	8
392	Roseoside	Sesquiterpenoids	8
393	8-O-Acetylmussaenoside	Monoterpenoids	8
394	Azukisaponin VI	Triterpene Saponin	8
395	6'-O-Glucosylaucubin	Sesquiterpenoids	8
396	Enantio-7(11)eudesmen-4-ol	Sesquiterpenoids	9
397	Rubochingoside G	Ditepenoids	9
398	7-H-9(10)-ene-11,12-epoxy-8-oxoeremophilane	Sesquiterpenoids	9
399	10,14-Cyclo-3-Hydroxy-β-Santal-11(13)-En-12-al	Sesquiterpenoids	9
400	Xylarinorditerpene R	Ditepenoids	9
401	Ampelopsisionoside*	Sesquiterpenoids	9
402	7-ethenyl-6-methoxy-4b-methyl-2,3,4,4a,5,6,7,8,8a,9-decahydro-1H-phenanthren-2-ol	Ditepenoids	9
403	2,3-Dihydroxy-23-Oxo-12-Ursen-28-Oic Acid	Triterpene	9
404	Diolone	Ditepenoids	9
405	2,3,19-Trihydroxyolean-12-en-28-oic acid (Arjunic acid)	Triterpene	9
406	8-(Beta-D-Glucopyranosyloxy)-2,7-Dimethyl-2,4-Decadienedioic Acid	Monoterpenoids	9
407	Eucommioside	Monoterpenoids	9

## Sheet: Supplementary Table S4
Supplementary Table S4 Volcano plots showing differentially accumulated metabolites (DAMs) in pairwise comparisons.
No.	Index	PD vs. YG			BS vs. PD			CS vs. BS			WS vs. CS
		VIP	Fold_Change	Type	VIP	Fold_Change	Type	VIP	Fold_Change	Type	VIP	Fold_Change	Type
1	Wbsp008296	1.12101	0.492206	down	0.62503	1.71077	insig	0.245567	0.746888	insig	0.356166	1.14256	insig
2	Lkmp122408	0.869169	1.93203	insig	0.480371	1.21169	insig	1.13573	0.445458	down	0.883216	1.56089	insig
3	Lmqp003013	0.603611	0.705988	insig	0.288201	0.878388	insig	1.05753	2.76784	up	1.04963	0.28893	down
4	MWSmce288	1.17987	3.1876	up	1.11459	1.42301	insig	0.205656	1.03128	insig	1.16155	0.182948	down
5	WapTKC095557	1.18876	5.35695	up	1.04863	0.850902	insig	1.17275	1.28447	insig	1.04615	0.301869	down
6	Lhjp111629	0.347615	0.7491	insig	1.0553	2.41876	up	0.824708	0.601751	insig	0.974861	1.46177	insig
7	Lhwp110305	0.376765	1.2464	insig	1.0161	0.43961	down	0.254321	1.16364	insig	0.534099	0.722418	insig
8	Lmqp003432	1.06748	3.09028	up	0.36174	1.10197	insig	1.17571	1.70499	insig	1.16085	0.224939	down
9	Lhjp111605	0.905608	1.42957	insig	1.16134	0.467931	down	0.566688	0.729938	insig	1.02516	0.163424	down
10	WapTKC067285	1.10432	0.441247	down	1.32871	0.59445	insig	1.24979	0.30459	down	1.03089	0.313364	down
11	Wbsp103327	0.0278252	0.995541	insig	1.33563	0.465931	down	1.26613	0.260137	down	1.14023	0.477705	down
12	WapTKC052973	1.13179	3.37657	up	0.213616	0.968878	insig	0.372575	1.04069	insig	1.05493	0.301778	down
13	WapTKC025162	0.812628	1.37291	insig	0.696605	1.22382	insig	1.19336	0.336246	down	1.03419	0.454467	down
14	Lsjp211201	1.02246	1.56785	insig	0.722166	0.850495	insig	1.11172	0.508204	insig	1.04792	0.326404	down
15	Lmmp004382	0.299429	1.47942	insig	0.541156	0.558073	insig	1.08541	0.478463	down	1.08376	0.489605	down
16	WaYp004901	0.0210282	1.00463	insig	0.027916	0.94764	insig	1.12311	0.396235	down	0.844891	0.602955	insig
17	Wagp005779	1.14144	6.09106	up	0.587776	0.836109	insig	1.22002	0.300536	down	1.10438	0.684263	insig
18	WapTKC124133	1.04549	2.5359	up	1.26819	2.73289	up	0.205289	1.07641	insig	0.857478	1.51877	insig
19	Lacp005602	1.12474	7.3475	up	0.280857	0.830413	insig	1.26614	0.0479388	down	1.1106	2.52235	up
20	Wacyp05527	1.05812	1.56973	insig	1.20728	0.352961	down	1.13149	0.319444	down	0.975064	0.66565	insig
21	Wbmp004936	0.372838	1.49408	insig	0.975885	0.348855	insig	1.24715	0.124181	down	0.640608	1.22206	insig
22	WapTKC025172	1.14595	2.41387	up	1.18914	0.470556	down	0.948725	0.603569	insig	0.0130415	1.02935	insig
23	Wacyp06174	1.19117	168.769	up	1.31016	0.221523	down	1.25065	0.0997183	down	0.0171914	0.982669	insig
24	WapTKC019090	1.15162	2.97822	up	0.248225	0.933021	insig	1.08379	0.491312	down	1.1546	5.00759	up
25	WapTKC121645	1.1902	0.185225	down	1.05672	0.694846	insig	0.88468	1.30502	insig	0.28277	0.94451	insig
26	Wbmp010456	1.18207	0.188983	down	0.970751	0.666574	insig	1.07557	1.67157	insig	1.15609	0.598697	insig
27	Lafp004533	1.17226	4.93757	up	0.684361	1.27135	insig	1.21662	0.297831	down	0.481076	0.881511	insig
28	Zmcp002507	1.18132	0.229653	down	1.09228	1.25613	insig	1.21324	2.95572	up	1.02753	1.8918	insig
29	WapTKC157543	1.17571	0.191654	down	1.1173	0.526035	insig	1.04072	1.84113	insig	0.740387	0.771607	insig
30	Wacyp04721	0.968799	1.27822	insig	0.977404	0.729065	insig	1.26218	0.145549	down	1.1642	2.69706	up
31	WapTKC179389	1.18504	0.101953	down	0.0536872	1.05815	insig	1.09987	0.254365	down	1.05111	3.20371	up
32	WapTKC030220	1.17566	0.418333	down	1.23867	0.596341	insig	1.19286	0.305665	down	0.85755	0.552625	insig
33	Lafp004228	0.801181	1.89146	insig	0.309449	0.831018	insig	1.24386	0.277713	down	0.91558	1.49918	insig
34	WapTKC021000	1.07706	2.63635	up	1.11854	0.533863	insig	0.0831894	0.956551	insig	0.470214	0.825983	insig
35	Lhnp111726	0.253564	1.45176	insig	0.684847	1.80113	insig	1.07063	2.50886	up	1.17118	0.101942	down
36	Zbjp004247	0.788252	0.670257	insig	0.884939	0.558116	insig	1.23854	0.0638862	down	1.12458	8.87735	up
37	Lmzp003207	0.815974	0.586598	insig	1.06936	0.406824	down	0.281181	1.15602	insig	1.15544	0.126903	down
38	mws1526	1.12528	2.45365	up	1.23642	1.93424	insig	1.18242	0.47745	down	1.15722	2.00447	up
39	WapTKC179514	1.1719	0.0865857	down	1.16314	0.565174	insig	1.25069	0.158016	down	1.1279	8.65947	up
40	Yalp002446	0.70506	0.464194	insig	0.482387	0.673208	insig	0.736313	0.540174	insig	1.13332	0.119968	down
41	Qmqp102515	1.16144	0.122647	down	1.34528	6.33822	up	1.26872	3.2238	up	0.888106	0.757941	insig
42	PD0912147	1.04456	0.307119	down	1.19863	0.260283	down	0.992245	1.92634	insig	1.17847	0.0569719	down
43	Zjzp091612	0.920536	0.477513	insig	1.1788	0.164079	down	0.078916	0.825116	insig	1.16393	0.0806134	down
44	pmp000263	0.620532	1.29459	insig	1.05856	0.691968	insig	1.08815	0.593118	insig	1.17345	0.167568	down
45	Yamp007305	0.94904	0.534951	insig	1.11347	0.374835	down	0.119557	0.883258	insig	1.16952	0.115242	down
46	WapTKC054325	0.135004	1.06628	insig	1.21006	0.154239	down	0.313061	0.710357	insig	1.14642	0.10508	down
47	WaTKp12398	0.84543	1.32485	insig	1.32726	0.135657	down	1.24967	4.19912	up	1.17998	0.0356936	down
48	Zjzp091616	0.229702	0.818696	insig	1.17457	0.301354	down	0.786499	0.478271	insig	1.13124	0.132241	down
49	Zmcp007522	0.196248	0.583211	insig	0.920771	0.47857	insig	0.643384	0.405004	insig	1.14794	0.148072	down
50	Safp022689	0.477038	1.27162	insig	0.36929	0.874696	insig	0.888887	0.63333	insig	1.17998	0.160013	down
51	WapTKC212339	0.4527	1.28156	insig	0.857943	0.701646	insig	0.86471	0.602479	insig	1.13707	0.096074	down
52	Lmzp010525	1.04955	3.26597	up	0.803806	0.866247	insig	0.168697	1.0187	insig	1.15547	0.0339904	down
53	HJAP153	0.83609	0.529619	insig	1.1045	0.258853	down	0.286377	1.1173	insig	1.15631	0.0687871	down
54	PDP172153	0.0219455	0.973328	insig	1.25987	0.494801	down	0.947922	1.43561	insig	1.1716	0.120358	down
55	Lmzp003064	0.289168	0.930413	insig	0.837942	0.523679	insig	1.26564	0.0564735	down	1.11584	9.05523	up
56	PDP051729	0.977799	1.68681	insig	1.26979	0.176746	down	1.13628	3.29211	up	1.17877	0.0311455	down
57	WapTKC034476	1.0426	1.77241	insig	1.34269	0.127892	down	1.25542	4.85873	up	1.17673	0.0397451	down
58	Yalp003701	0.968245	0.210231	insig	0.165054	0.620764	insig	0.35933	0.860532	insig	1.14098	0.0774406	down
59	Sahp004632	0.59933	0.798788	insig	0.856333	0.666438	insig	1.11112	0.394924	down	0.975756	2.65889	insig
60	Zjzp091614	0.984537	0.350506	insig	1.20164	0.306521	down	0.566814	1.73434	insig	1.11738	0.0844512	down
61	Wasdp07799	1.18199	2.44974	up	1.3455	0.0366187	down	1.23636	8.77164	up	0.312902	1.18764	insig
62	Zjzp091649	1.07787	0.378544	down	1.25127	0.120761	down	0.242922	0.772311	insig	1.16261	0.103304	down
63	Zjzp091618	0.7763	0.53869	insig	1.32236	0.165126	down	0.865971	1.57807	insig	1.16407	0.10326	down
64	WapTKC054350	0.702354	0.689895	insig	1.23723	0.15123	down	0.780836	1.62457	insig	1.17673	0.0545895	down
65	Wamxp05123	1.18168	5.00222	up	0.854806	1.16098	insig	1.26634	0.252912	down	0.854754	1.18822	insig
66	WapTKC165624	1.16448	0.0993104	down	1.33982	4.99169	up	1.26914	4.58982	up	0.695794	0.812125	insig
67	Zjzp091604	1.08773	0.289124	down	1.24529	0.33571	down	0.504441	1.52921	insig	1.13279	0.0859926	down
68	Sazp010316	1.05389	3.08388	up	0.318188	1.14793	insig	0.770839	0.594785	insig	1.15397	0.0528576	down
69	zjzp121616	1.18732	0.0437876	down	1.30829	8.53684	up	1.19998	5.54527	up	0.800188	0.708084	insig
70	WapTKC050164	0.743576	0.553464	insig	0.956136	0.355508	insig	0.515854	0.600035	insig	1.09001	0.0767113	down
71	Lhnp111719	1.19082	0.110478	down	1.32862	7.51784	up	1.23103	3.5552	up	1.00869	0.674455	insig
72	WapTKC058662	1.13754	0.545813	insig	1.28558	0.19544	down	0.000920987	1.02653	insig	1.13918	0.117634	down
73	pmp000781	1.04324	2.96054	up	0.616239	1.13728	insig	0.0322644	1.03085	insig	1.17098	0.0370505	down
74	Zjzp091611	1.15753	0.241944	down	1.27512	0.464198	down	1.1137	1.48236	insig	1.17669	0.120869	down
75	WapTKC103332	1.18185	0.0912772	down	1.34288	5.78373	up	1.2578	6.03007	up	0.837287	0.700258	insig
76	WapTKC179759	1.02878	2.96997	up	0.500662	0.854073	insig	0.140357	1.27651	insig	1.12197	0.0376083	down
77	Ymjm000069	0.746773	1.51783	insig	0.262412	1.08558	insig	0.744665	1.27641	insig	1.17828	0.0818839	down
78	WapTKC050068	1.11266	0.30741	down	1.2473	0.260645	down	0.941456	1.96732	insig	1.16305	0.0682061	down
79	PD0661159	0.903912	0.558818	insig	1.0559	0.313157	down	0.336841	1.09351	insig	1.16115	0.058434	down
80	Yalp003135	0.601454	0.73051	insig	0.471729	0.704189	insig	0.105577	0.948626	insig	1.05811	0.381725	down
81	Labp005299	1.16295	8.54774	up	1.05449	0.692627	insig	1.25575	0.0625564	down	0.681977	1.63638	insig
82	Ymjm000065	0.909316	1.83554	insig	0.0722957	1.01934	insig	0.426098	1.24099	insig	1.16519	0.0661707	down
83	Sazp010315	0.991949	3.31329	insig	0.268594	1.13355	insig	0.14207	1.01298	insig	1.15705	0.0245306	down
84	PD0663438	1.18583	0.0701728	down	1.34157	5.89391	up	1.12778	3.93306	up	0.594358	0.599917	insig
85	WapTKC189873	1.10352	0.573559	insig	1.27342	0.369176	down	1.26812	0.0793649	down	1.14114	9.45034	up
86	Ljmp121502	1.17784	0.0562115	down	1.29753	9.4235	up	1.1987	5.01283	up	0.362096	0.929722	insig
87	Sazp010510	1.04829	3.79055	up	0.441502	0.91043	insig	0.0777259	1.011	insig	1.16616	0.0299006	down
88	Wasdp05532	0.270689	1.06604	insig	1.17654	0.424997	down	0.546813	1.24621	insig	0.584073	0.701232	insig
89	pmp000890	1.04888	0.342594	down	1.06669	0.321045	down	0.487763	1.39086	insig	1.16157	0.0431841	down
90	Haxp008243	0.838123	0.441417	insig	0.777744	0.428784	insig	0.816205	0.368721	insig	1.15152	0.118034	down
91	Wacyp04942	0.799055	0.585781	insig	1.17035	0.273333	down	1.22754	0.213045	down	0.516034	0.67351	insig
92	Zjzp091610	1.06554	0.342419	down	1.19789	0.240567	down	0.143138	0.86761	insig	1.15159	0.0994528	down
93	Lhdp120312	0.59146	1.56146	insig	1.05355	0.390099	down	1.21048	0.125003	down	1.14755	0.116546	down
94	MWStz735	1.1094	3.61108	up	0.775985	1.19813	insig	0.469133	0.869055	insig	1.17013	0.0332454	down
95	WapTKC131363	0.690032	1.51412	insig	1.26724	0.279211	down	1.27163	0.179124	down	-	-	-
96	WapTKC054268	0.334053	0.886961	insig	1.21621	0.305731	down	0.114464	1.00902	insig	1.16601	0.113205	down
97	WapTKC050003	0.672839	1.3462	insig	0.0465652	0.995354	insig	1.24542	0.11175	down	-	-	-
98	PD0183899	0.933117	1.55878	insig	1.27266	0.198442	down	1.02449	1.98078	insig	1.17655	0.0620798	down
99	Latp007251	1.15429	0.0562598	down	-	-	-	1.26968	14.8556	up	1.04076	0.467042	down
100	Rfp09388	1.09419	8.45661	up	1.24225	0.613773	insig	0.858825	1.38058	insig	1.17852	0.00911954	down
101	WapTKC064570	1.1791	14.3126	up	0.0913349	1.07505	insig	1.25279	0.0836266	down	1.1763	0.109658	down
102	Zmcp102716	0.97558	1.74842	insig	1.13457	0.100892	down	0.294278	1.08691	insig	1.16076	0.0205481	down
103	WapTKC159960	1.08177	2.40476	up	1.3375	0.0355081	down	-	-	-	1.15237	8.27724	up
104	Sazp006006	0.928628	0.470875	insig	0.992663	0.316486	insig	1.0778	6.29976	up	1.17413	0.00755906	down
105	Smnp012194	1.08707	3.34618	up	0.510875	0.847875	insig	0.0392402	1.25117	insig	1.10758	0.0352663	down
106	Lcsp000669	1.16144	10.7836	up	0.652514	0.833192	insig	1.26464	0.087994	down	1.16324	0.145703	down
107	Yamp005633	0.616635	0.587698	insig	0.92287	0.376134	insig	0.647066	0.36202	insig	1.09129	0.086107	down
108	WapTKC050845	1.10314	6.24655	up	0.465047	0.736394	insig	1.00724	0.673151	insig	1.15026	2.96092	up
109	Qmyp101114	0.240799	1.73151	insig	0.263836	1.01896	insig	1.26239	0.0403649	down	-	-	-
110	Zjzp091648	0.741529	0.636618	insig	1.29225	0.1359	down	0.371974	0.805642	insig	1.13081	0.133538	down
111	WapTKC177454	1.12819	7.11989	up	1.0633	0.471433	down	1.11157	2.83298	up	1.1796	0.00959943	down
112	WapTKC177455	1.01728	4.6983	up	1.01064	0.401636	down	1.18947	3.78691	up	1.1751	0.0132834	down
113	WapTKC212910	1.15587	0.242528	down	1.06097	1.75497	insig	1.25902	0.0970611	down	1.17503	6.53435	up
114	Yalp002506	1.19311	11.4693	up	1.27166	0.806502	insig	1.22977	0.641255	insig	1.17747	0.168587	down
115	Lhwp110302	1.18418	10.2875	up	0.858116	0.869425	insig	1.27588	0.0177994	down	-	-	-
116	Smpp012073	1.15069	4.60289	up	0.234308	0.932338	insig	0.242378	1.0417	insig	1.134	0.0323009	down
117	MWS1962	0.399889	1.11404	insig	0.795751	1.53105	insig	0.349057	0.82167	insig	1.14797	0.116881	down
118	Zjzp091657	1.17617	0.311741	down	1.21342	0.325671	down	0.643988	1.38846	insig	1.17294	0.0761245	down
119	Qmfp122301	1.15852	11.523	up	0.862864	0.613226	insig	0.616595	1.29289	insig	1.17667	0.0165364	down
120	PDP039983	-	-	-	1.32264	7.25478	up	0.417217	1.0959	insig	0.9562	0.825588	insig
121	WapTKC065093	0.472892	0.795004	insig	1.33879	0.0885238	down	1.22675	10.0434	up	1.13699	0.0995676	down
122	Yamp007050	0.774031	0.566665	insig	1.25143	0.231729	down	0.988275	1.98014	insig	1.17328	0.0621902	down
123	WapTKC036659	1.18738	50.488	up	0.494373	0.801204	insig	1.26709	0.0247212	down	1.17476	5.61454	up
124	Llhp011704	1.18653	12.7044	up	0.519979	1.16488	insig	1.27313	0.011806	down	-	-	-
125	Zmjp011592	1.07297	4.23762	up	0.837574	0.621326	insig	0.985778	1.87253	insig	1.17803	0.022209	down
126	Yalp002836	0.930445	2.26675	insig	0.985906	0.679348	insig	0.386113	1.15736	insig	1.14745	0.169972	down
127	Zmcp102720	0.599659	0.589829	insig	1.08165	0.239715	down	0.61134	0.593721	insig	1.15338	0.119701	down
128	Sasp011349	1.18624	9.93557	up	0.906206	0.707398	insig	0.897602	1.32846	insig	1.17909	0.107101	down
129	lsdp210004	1.18971	12.6798	up	0.114734	1.04952	insig	1.27106	0.0130397	down	-	-	-
130	Safp022666	0.495448	1.24907	insig	1.0659	0.632552	insig	1.11709	0.378182	down	1.15432	0.123455	down
131	WapTKC064086	1.18045	14.9223	up	0.107834	1.00533	insig	1.27415	0.0112973	down	-	-	-
132	WapTKC052039	0.981184	0.329152	insig	1.34556	0.193107	down	1.2711	72.067	up	1.17559	0.013876	down
133	WapTKC140539	0.712464	0.639997	insig	0.983406	0.392825	insig	1.26918	0.17926	down	-	-	-
134	PDP232539	0.946114	1.62183	insig	1.18169	0.144822	down	0.892293	3.05378	insig	1.16878	0.0158998	down
135	Lacp003427	0.453031	0.723405	insig	0.34752	1.29339	insig	0.894356	2.367	insig	1.17744	0.00796163	down
136	Qmfp122207	1.16846	11.8778	up	0.933488	0.532303	insig	1.05889	2.68886	up	1.16127	0.0588215	down
137	WapTKC025210	0.502616	1.38241	insig	0.2383	0.855187	insig	1.26339	0.154419	down	-	-	-
138	Zmjp010858	1.17767	9.59853	up	0.479115	0.826901	insig	0.863348	1.51108	insig	1.17116	0.0833783	down
139	MWSCX013	1.19263	90.2812	up	0.376592	1.11752	insig	1.24717	0.0822594	down	1.15242	0.120493	down
140	Sadp003518	1.17777	8.92913	up	0.950209	1.37883	insig	0.280654	1.04871	insig	1.00612	0.531858	insig
141	WapTKC021244	0.237518	1.15135	insig	1.00249	0.459402	down	1.23809	0.112884	down	-	-	-
142	WapTKC171672	1.07767	6.31455	up	1.05042	0.525737	insig	1.02218	2.00376	up	1.17966	0.00959477	down
143	WapTKC074740	1.175	14.8412	up	0.348028	0.965811	insig	1.27544	0.0101305	down	-	-	-
144	Zjmp102712	1.18697	15.2557	up	1.01513	1.51126	insig	1.27252	0.00678841	down	-	-	-
145	WapTKC092953	1.15391	0.482457	down	1.34153	0.174177	down	-	-	-	-	-	-
146	Wdzp009188	1.19175	95.2364	up	0.803303	1.32385	insig	1.21562	0.0905729	down	1.11502	0.0875712	down
147	Zjzp091607	0.979569	0.332728	insig	1.3135	0.106002	down	1.23881	7.85485	up	1.14714	0.12731	down
148	WapTKC209022	1.18174	11.0821	up	0.841098	0.66497	insig	0.939835	1.50123	insig	1.17914	0.0903916	down
149	lsdp210009	1.19143	33.8685	up	0.601427	1.12134	insig	1.26972	0.153866	down	1.17418	0.171129	down
150	Zjmp102705	1.13138	9.87306	up	0.882204	0.677085	insig	0.87424	1.26693	insig	1.17902	0.0108175	down
151	Lhwp110301	1.19071	39.8394	up	0.913008	1.49745	insig	1.24086	0.124947	down	1.15865	0.134155	down
152	WapTKC064873	1.18908	12.4583	up	0.787568	1.11505	insig	1.27512	0.0118326	down	-	-	-
153	lsdp210003	1.18893	15.6177	up	0.498836	0.981159	insig	1.27593	0.010427	down	-	-	-
154	Lgmp122902	0.924254	0.610081	insig	1.23538	0.217561	down	1.23132	0.119776	down	-	-	-
155	WapTKC070467	1.17217	10.1484	up	0.756357	1.22526	insig	1.27591	0.0119807	down	-	-	-
156	WapTKC178434	1.17223	12.1056	up	0.178985	1.03519	insig	1.27446	0.00617853	down	1.17053	6.08918	up
157	Zjmp102729	1.09609	0.469341	down	1.18008	0.289542	down	0.302132	0.788395	insig	1.12725	0.119718	down
158	HX1191	1.17342	8.47049	up	0.0606761	0.94854	insig	1.27355	0.124462	down	-	-	-
159	Wacyp06135	1.12953	0.391767	down	1.18709	0.438606	down	0.0542339	1.06042	insig	0.777504	0.40191	insig
160	Zjzp091619	1.00959	0.567892	insig	1.34608	0.108814	down	-	-	-	-	-	-
161	Laep006688	0.789715	0.592172	insig	1.32513	0.0435757	down	1.23534	9.22236	up	1.1406	0.108432	down
162	WapTKC204312	1.05222	0.318457	down	1.2919	0.137251	down	1.27021	65.4634	up	1.17564	0.0152757	down
163	MWStz410	1.16787	7.82292	up	1.24661	3.06949	up	0.833372	1.70457	insig	1.16993	0.0244315	down
164	Zjzp091640	0.208676	0.924054	insig	1.34202	0.0214185	down	1.23211	9.16307	up	1.14164	0.109134	down
165	WapTKC204310	0.952717	0.40964	insig	1.33142	0.152192	down	1.27103	76.5451	up	1.1764	0.0130642	down
166	WapTKC143121	1.19006	41.0108	up	0.71115	1.2845	insig	1.25831	0.113107	down	1.16911	0.167834	down
167	Wmnp000001	1.15945	8.50018	up	0.629215	1.44312	insig	1.24897	0.0815208	down	-	-	-
168	PD0068973	1.13257	2.23443	up	1.34207	0.0975591	down	1.27254	0.175653	down	1.17586	7.06122	up
169	Wasdp05565	1.09474	0.308126	down	1.33637	0.124925	down	1.26887	6.37321	up	0.790148	0.826768	insig
170	Lmsp102911	1.19099	12.1339	up	1.19484	1.74193	insig	1.2716	0.047312	down	-	-	-
171	Lmzp009620	1.19	8.90187	up	0.949467	0.701142	insig	1.1467	2.62399	up	1.17304	0.0610591	down
172	WapTKC051242	0.207147	0.938931	insig	1.32784	0.091761	down	-	-	-	-	-	-
173	Lskp211445	1.1922	54.6416	up	0.114801	1.08366	insig	1.21549	0.137584	down	1.1501	0.122748	down
174	Sasp009863	1.18858	12.2414	up	1.34236	0.0816902	down	1.25379	8.3921	up	0.69414	0.704665	insig
175	MWSprf130	1.19216	55.6403	up	0.378423	0.894616	insig	1.16836	0.169509	down	1.14898	0.118517	down
176	Cmcp006013	0.886911	0.679973	insig	1.33364	0.101859	down	-	-	-	-	-	-
177	WapTKC050478	1.1925	10.9489	up	0.969317	1.73239	insig	1.25835	0.0527213	down	-	-	-
178	Lakp003598	-	-	-	-	-	-	1.26139	56.242	up	1.04659	0.227645	down
179	WapTKC206326	1.16869	9.83217	up	0.771356	1.51938	insig	1.25954	0.0669396	down	-	-	-
180	Qmfp122217	1.18605	9.29618	up	0.603617	1.3241	insig	1.25538	0.081241	down	-	-	-
181	Yamp007402	1.1106	0.79546	insig	1.34607	0.152073	down	-	-	-	-	-	-
182	pmp000441	1.11118	15.1436	up	0.814252	1.81556	insig	1.27128	0.0363714	down	-	-	-
183	WapTKC138719	1.17231	13.5726	up	1.13315	2.32081	up	1.27067	0.0317465	down	-	-	-
184	Wbsp007365	1.17151	7.77209	up	0.975402	1.99972	insig	1.25059	0.0643419	down	-	-	-
185	pmp000440	1.18535	7.82886	up	1.07007	1.65429	insig	1.26951	0.0772131	down	-	-	-
186	Yshs000048	1.19167	8.96918	up	1.2705	2.52392	up	1.26907	0.0441746	down	-	-	-
187	MWStz419	1.18374	16.9908	up	1.19002	2.76952	up	1.26738	0.0212511	down	-	-	-
188	pmp000439	1.18394	8.84169	up	0.17377	0.953047	insig	1.26924	0.118673	down	-	-	-
189	Zasp009163	1.05557	3.87529	up	0.357967	1.08144	insig	1.07613	1.24837	insig	1.17961	0.0256077	down
190	Lhcp102413	0.966049	0.415182	insig	1.12801	0.27461	down	0.372428	1.61695	insig	1.1202	0.0438495	down
191	WapTKC091600	1.18872	10.8979	up	0.177727	0.991226	insig	1.22687	0.092573	down	-	-	-
192	WapTKC087333	1.16657	2.97292	up	1.34588	0.0175785	down	-	-	-	1.09217	11.4633	up
193	Cmcp006498	1.06857	0.477634	down	1.33324	0.102718	down	-	-	-	-	-	-
194	PDP058552	1.16993	11.0093	up	1.19578	2.68363	up	1.27169	0.0338467	down	-	-	-
195	Zmcp102802	1.10165	0.396694	down	1.2559	0.236723	down	1.10209	2.18886	up	1.17995	0.0546429	down
196	Zagp010156	1.17571	9.98861	up	1.09387	2.13311	up	1.26487	0.0469333	down	-	-	-
197	PDP000951	1.11117	0.215599	down	0.741676	0.58265	insig	1.24623	0.132769	down	-	-	-
198	Zjzp091639	0.531963	0.809692	insig	1.32066	0.0589172	down	1.27569	5.16503	up	1.18011	0.19361	down
199	WapTKC050453	1.19274	13.7814	up	1.32722	2.36414	up	1.27421	0.0306927	down	-	-	-
200	WapTKC002043	1.15785	2.70294	up	1.34314	0.0656097	down	-	-	-	-	-	-
201	MWStz587	1.10676	0.502656	insig	1.34377	0.0243158	down	1.20429	13.3292	up	1.11148	0.0750233	down
202	WapTKC214295	1.17994	10.6511	up	1.02769	1.60801	insig	1.27109	0.0583874	down	-	-	-
203	WapTKC186786	1.18912	18.4895	up	0.713787	0.822026	insig	1.27314	0.0657944	down	-	-	-
204	Zjxp110302	0.882563	2.08642	insig	1.26056	0.135743	down	1.23689	0.104986	down	1.1615	9.18731	up
205	Zmcp102604	1.04948	0.50751	insig	1.32432	0.139723	down	-	-	-	-	-	-
206	lsdp210001	1.17656	7.05525	up	0.566485	1.51256	insig	1.22833	0.0937079	down	-	-	-
207	Lhcp102727	0.876487	0.372798	insig	1.25684	0.0725347	down	-	-	-	-	-	-
208	WapTKC021969	0.50845	0.786997	insig	1.30725	0.112349	down	-	-	-	-	-	-
209	Lszp210002	1.1712	9.4818	up	0.0465987	0.976736	insig	1.26353	0.107977	down	-	-	-
210	Zjgp101436	1.19313	2116.87	up	1.34182	0.00419318	down	1.23975	0.112658	down	-	-	-
211	Zjmp102719	0.608845	0.626312	insig	1.32024	0.110288	down	-	-	-	-	-	-
212	lsdp210007	1.18379	7.96237	up	1.11677	2.10759	up	1.26477	0.0595898	down	-	-	-
213	WapTKC104063	1.19203	14.3555	up	1.34411	0.0696596	down	-	-	-	-	-	-
214	Lmjp004816	1.17626	0.143038	down	-	-	-	-	-	-	-	-	-
215	Lskp211446	1.17761	11.0787	up	1.32617	0.0902634	down	-	-	-	1.15802	10.0594	up
216	WapTKC020224	1.18974	46.8595	up	1.24501	0.364225	down	0.927315	0.531763	insig	1.14129	0.110183	down
217	WapTKC050532	1.19188	1818.29	up	1.34014	0.00390574	down	1.25936	0.14081	down	-	-	-
218	WapTKC088942	1.17006	12.7399	up	1.21927	2.75214	up	1.27444	0.028521	down	-	-	-
219	WapTKC095526	1.1519	11.0067	up	0.659005	0.627543	insig	1.25807	0.144777	down	-	-	-
220	Yalp003028	1.18059	75.4237	up	1.3343	0.0132584	down	1.15311	28.2582	up	1.0636	0.0353879	down
221	WapTKC024652	-	-	-	1.28762	10.2629	up	1.18724	5.5441	up	1.16407	0.357216	down
222	Zbsp010221	1.14756	0.0907981	down	1.293	0.114513	down	-	-	-	-	-	-
223	WapTKC055613	1.19245	17.5514	up	0.513331	1.14055	insig	1.26913	0.0499547	down	-	-	-
224	lsdp210006	1.18797	6.90649	up	0.926043	2.50406	insig	1.22572	0.0578225	down	-	-	-
225	Cmhp005655	1.17925	0.28755	down	1.34349	0.0940989	down	1.26946	5.68705	up	1.17485	0.175838	down
226	Wbsp005815	1.1515	0.474948	down	1.33882	0.173393	down	-	-	-	-	-	-
227	MWStz738	1.02603	0.314655	down	1.30988	0.133743	down	-	-	-	-	-	-
228	Lskp211392	1.1751	0.0422419	down	-	-	-	-	-	-	-	-	-
229	Zjgp101307	1.1861	15.9749	up	1.33636	0.0625982	down	-	-	-	-	-	-
230	WapTKC050527	1.19293	1397.37	up	1.34316	0.00525025	down	1.25694	0.136304	down	-	-	-
231	pmp000405	1.1683	16.3068	up	1.31609	0.0613241	down	-	-	-	-	-	-
232	WapTKC050816	1.19286	17.5551	up	1.34536	0.0569635	down	-	-	-	-	-	-
233	WapTKC064506	1.16557	0.139513	down	-	-	-	1.26622	22.6376	up	1.17129	0.0441744	down
234	Zjgp101314	1.18336	23.5914	up	1.3337	0.0423883	down	-	-	-	-	-	-
235	Wacyp06666	1.14999	0.0672316	down	-	-	-	-	-	-	-	-	-
236	Zjgp101313	1.18665	18.7174	up	1.337	0.0534263	down	-	-	-	-	-	-
237	Wasdp07324	1.05337	2.98798	up	1.34538	0.0336931	down	-	-	-	-	-	-
238	Zjgp101432	1.19205	11.0831	up	1.3456	0.0902274	down	-	-	-	-	-	-
239	Zjzp091603	-	-	-	-	-	-	1.26321	15.7745	up	1.16949	0.0633933	down
240	WapTKC052810	0.513429	0.689771	insig	1.30642	0.106899	down	-	-	-	-	-	-
241	WapTKC091975	1.14678	10.0355	up	1.29255	0.0996465	down	-	-	-	-	-	-
242	Salp004689	1.08342	2.68211	up	0.992244	0.660618	insig	1.08197	0.53745	insig	0.625347	0.660565	insig
243	Labp004808	-	-	-	-	-	-	1.27567	227.314	up	1.14992	0.047184	down
244	pmp000444	-	-	-	1.3442	5.56306	up	1.25037	2.7521	up	1.17735	0.0653164	down
245	Lhmp102634	1.16181	0.0665381	down	-	-	-	-	-	-	-	-	-
246	pmp000404	1.19138	12.5094	up	1.34497	0.0799401	down	-	-	-	-	-	-
247	Ymjm000100	-	-	-	1.33553	14.7939	up	1.26795	0.0675953	down	-	-	-
248	Lhyp112511	0.03	1.11819	insig	0.27402	0.782086	insig	0.866098	1.76913	insig	1.06026	0.299435	down
249	Cmbn003318	0.517278	1.21135	insig	0.534467	0.824592	insig	0.654019	0.738371	insig	1.15267	0.0474063	down
250	Wasn003821	1.03966	0.682477	insig	1.27867	0.478149	down	1.2078	0.240442	down	0.495703	1.59102	insig
251	Safn004633	1.12682	3.40391	up	1.15756	1.97612	insig	1.14061	0.520961	insig	1.16018	0.410509	down
252	Hmhn002787	1.16379	2.2406	up	0.986498	1.21428	insig	1.23863	0.483059	down	0.271612	1.07194	insig
253	Wbkn004126	0.808521	1.44196	insig	0.884296	1.33267	insig	1.17997	0.47143	down	0.697836	0.817835	insig
254	pmn001427	1.17025	7.47081	up	0.158881	0.96855	insig	0.759089	1.12559	insig	1.17569	0.0320586	down
255	Ylyn012389	1.16643	5.94802	up	1.31551	0.382495	down	0.647584	0.866993	insig	1.17455	10.5718	up
256	Laxp004658	1.06694	2.35118	up	1.28845	2.43425	up	0.903925	1.28299	insig	1.10342	1.62543	insig
257	Lmdn005428	0.92234	1.3049	insig	1.2891	2.5089	up	0.534732	1.10217	insig	1.15067	0.217221	down
258	Wbmn010008	1.1862	15.6649	up	1.04396	1.52312	insig	1.2662	0.0909351	down	1.17198	0.194655	down
259	Lmmn009932	1.18945	5.83833	up	1.3132	1.85497	insig	1.15711	0.796956	insig	1.12707	0.371594	down
260	Smpn011792	1.18137	7.18458	up	0.327558	1.02937	insig	0.934348	1.14786	insig	1.17716	0.0320279	down
261	Hmjn008136	1.16326	3.49235	up	1.16722	1.51017	insig	1.24664	0.504546	insig	0.830194	1.24387	insig
262	Hmbn005207	1.1787	7.51826	up	0.175909	0.96548	insig	1.18375	1.31678	insig	1.17734	0.029237	down
263	Lmzn006169	1.17658	8.23351	up	0.263912	0.952496	insig	1.0514	1.27716	insig	1.17742	0.0283204	down
264	pmn001591	1.19197	15.3497	up	0.664006	1.26923	insig	1.26832	0.0359767	down	1.10836	0.714887	insig
265	Ydyn013925	1.18895	5.99239	up	1.32637	1.81589	insig	1.1543	0.822184	insig	1.14586	0.36961	down
266	Saln003891	1.18165	3.60474	up	1.32366	4.75851	up	1.11928	0.538139	insig	1.05843	2.15015	up
267	Hmln008119	1.18196	4.12788	up	1.33362	0.416504	down	1.26076	0.530059	insig	0.0251665	0.997692	insig
268	Ymmg000006	1.1183	0.362567	down	1.21025	0.727126	insig	1.23446	0.26291	down	0.887542	0.686113	insig
269	Sahp008995	1.11464	2.06499	up	1.26205	1.47871	insig	0.63283	1.07953	insig	0.684788	0.927703	insig
270	Wbmn010483	1.18011	6.76053	up	1.11098	0.658672	insig	0.539238	1.14672	insig	1.14153	2.70006	up
271	Zbzn008660	1.16888	2.14783	up	1.097	1.48293	insig	0.899067	1.31675	insig	1.17857	0.0537624	down
272	Wbmn009160	1.14716	2.27415	up	0.936385	1.40408	insig	0.878512	1.32247	insig	1.17884	0.0543164	down
273	Sasn003030	1.11345	0.349191	down	1.3429	7.37304	up	1.27401	6.9791	up	1.08504	0.534224	insig
274	Cmrn002205	0.843505	1.12747	insig	1.00495	0.887779	insig	1.25163	0.334493	down	1.07655	0.581137	insig
275	Safn004300	1.16447	2.43889	up	0.764943	0.874974	insig	0.719703	0.835275	insig	0.558492	0.864816	insig
276	Yajn003045	1.04839	2.4804	up	0.26415	0.953559	insig	1.12627	0.517611	insig	0.294472	1.12616	insig
277	Lmdn001560	1.15126	3.59163	up	1.27812	0.511943	insig	1.23035	0.459556	down	1.14464	0.202934	down
278	Zbyn002532	0.638029	0.779065	insig	0.507359	1.11905	insig	1.03658	1.37779	insig	1.07757	0.3975	down
279	HJN106	1.19137	16.2374	up	0.701294	1.24901	insig	1.26347	0.0920478	down	1.15599	0.200718	down
280	Lmzn005892	1.15557	5.32816	up	1.23863	0.383484	down	1.20285	2.32683	up	1.14214	2.7776	up
281	Hmcn003114	1.17536	0.232996	down	1.23948	0.580964	insig	1.14031	0.710363	insig	0.182999	0.977885	insig
282	Sasn005034	1.16913	4.32942	up	1.34064	6.6953	up	1.20493	0.611444	insig	1.17199	3.13135	up
283	Saln004708	1.14862	3.49425	up	1.33495	6.08106	up	1.16103	0.609834	insig	1.1684	3.04702	up
284	Lakn004098	0.938041	0.660221	insig	1.11775	0.604541	insig	1.24938	0.199539	down	1.14872	0.554248	insig
285	Hmjn003948	1.17486	2.13743	up	1.00624	1.41356	insig	0.963169	1.44218	insig	1.17829	0.052568	down
286	Zbzn011671	1.13525	2.14102	up	1.08508	0.669843	insig	1.1425	0.53369	insig	1.17692	0.00865353	down
287	Lmdn003868	0.888241	1.83502	insig	0.886916	0.617204	insig	1.14315	0.391742	down	0.543538	0.735701	insig
288	Hmln004940	1.16266	4.50772	up	0.23348	1.06	insig	1.06043	0.559817	insig	0.51062	1.16409	insig
289	MWSmce394	1.19039	14.3456	up	0.749032	1.28893	insig	1.25991	0.0574899	down	0.973971	0.548099	insig
290	Wasn005621	1.02045	5.35722	up	1.3353	6.44762	up	0.992335	0.742444	insig	1.16168	1.73508	insig
291	PDN151336	1.17942	0.237817	down	1.34403	0.0628686	down	1.26181	6.5305	up	1.17012	7.36599	up
292	mws1629	0.98233	0.649046	insig	0.580701	0.802724	insig	0.865308	1.445	insig	1.14177	0.389917	down
293	Yajn003916	1.10339	0.444562	down	0.800317	1.30417	insig	1.16127	1.86826	insig	0.788309	1.66151	insig
294	pmn001423	0.182274	1.07493	insig	1.29065	3.09206	up	0.0631737	1.03533	insig	1.07016	1.8864	insig
295	Ylyn009578	1.19248	16.5842	up	1.24515	2.23072	up	0.636214	1.20607	insig	1.17873	0.0224841	down
296	Zmcn006960	1.13813	0.337276	down	1.3247	0.259972	down	1.01607	1.28044	insig	1.17978	0.130047	down
297	Xmcn005741	1.17105	0.2067	down	0.555925	0.864107	insig	0.963926	0.683185	insig	1.16745	0.146366	down
298	pmn001706	1.18167	2.49425	up	1.20296	0.763944	insig	1.25482	0.477725	down	1.17899	0.187746	down
299	Hmcn001415	1.05308	0.481336	down	0.234144	1.03492	insig	1.25937	3.40575	up	1.17797	0.0466989	down
300	Lmzn106284	1.15947	2.25738	up	0.880285	0.807418	insig	1.20307	0.460222	down	1.17955	0.186343	down
301	Lmzn006284	1.13329	2.33855	up	0.410805	0.885797	insig	1.14206	0.415536	down	0.999157	0.0927362	insig
302	Lmzn206284	1.15115	2.15966	up	0.0779285	1.06326	insig	1.14707	0.377137	down	1.17583	0.168348	down
303	Zjrn080657	0.571127	1.12459	insig	1.30071	0.466328	down	0.0650567	1.01134	insig	1.17534	0.164357	down
304	Zmpn008194	1.0831	2.36687	up	0.602359	0.779867	insig	1.18918	0.438643	down	0.989979	0.0892464	insig
305	Lmtn004399	1.18431	3.6847	up	1.32669	0.0647147	down	1.24472	0.130781	down	1.17953	14.0749	up
306	mws1610	1.07735	2.59679	up	0.75651	0.711921	insig	1.25721	0.445325	down	1.1798	0.192242	down
307	Wbmn008239	1.16128	0.671909	insig	1.28397	0.368387	down	1.0506	0.517374	insig	1.16178	0.146804	down
308	Wahln04593	1.19216	26.1542	up	1.05471	0.646617	insig	0.0913936	1.07837	insig	0.561378	0.654871	insig
309	Wasn006585	1.12256	0.249285	down	0.145938	1.04707	insig	0.0358788	0.969374	insig	1.17242	0.13259	down
310	Xmmn006031	1.14993	0.175951	down	0.180618	0.933193	insig	0.989214	0.696345	insig	1.1761	0.182829	down
311	Wbkn006848	0.91319	0.687262	insig	1.32838	0.396943	down	1.27384	0.091963	down	1.15737	7.41782	up
312	Lmsn011830	1.19194	17.8074	up	0.952772	1.33025	insig	1.27296	0.011018	down	1.09197	1.7088	insig
313	Saln001588	1.16148	0.129189	down	1.3459	22.8247	up	0.802746	1.33842	insig	0.722575	1.27346	insig
314	Lmsn011870	1.18388	21.9586	up	1.06395	1.30996	insig	1.27286	0.026668	down	0.991595	0.626544	insig
315	mws1390	0.798247	0.450162	insig	1.14921	0.335326	down	0.57196	1.26332	insig	1.17242	0.0966632	down
316	Zmjn012003	1.05992	2.0436	up	0.984948	0.626525	insig	0.860573	0.683663	insig	1.16416	0.166435	down
317	Ylyn013135	1.18962	0.182103	down	-	-	-	1.27534	115.387	up	1.12002	0.413177	down
318	Zbzn007499	1.19196	11.0836	up	0.586564	0.886151	insig	1.22657	0.21568	down	1.11599	0.323956	down
319	Lmzn005900	1.17677	7.15168	up	1.23598	2.93701	up	0.259203	0.903476	insig	1.17422	0.052695	down
320	mws4075	1.19209	7.52649	up	1.31468	3.16296	up	1.23343	0.256119	down	1.17108	0.164011	down
321	Hmcn000773	1.18694	6.0835	up	1.329	6.88943	up	0.944755	0.649681	insig	0.490344	0.813813	insig
322	Yyhn011941	1.18214	6.27243	up	0.843345	1.47331	insig	1.21356	3.26459	up	1.17954	0.0331467	down
323	Zbqn008058	1.19105	26.2072	up	1.29069	2.63601	up	0.885583	1.3913	insig	1.17193	0.0607136	down
324	pmn001381	1.18323	14.072	up	0.645184	0.769833	insig	0.187788	1.04279	insig	0.62159	0.743277	insig
325	Lmxn002712	1.15342	9.53654	up	0.973979	1.7281	insig	0.00425644	1.01678	insig	1.17545	0.0596778	down
326	Wasn005224	1.17335	18.5501	up	1.15008	0.348808	down	1.26233	0.154549	down	-	-	-
327	Ylyn011765	1.1828	9.04773	up	0.330207	1.37555	insig	1.20567	0.0803496	down	1.17497	53.9238	up
328	pmn001505	0.702088	2.12812	insig	1.27423	0.0791256	down	1.26587	0.154438	down	-	-	-
329	Hmsn003773	1.19282	5.10467	up	1.34599	0.195899	down	1.27303	9.7159	up	1.17788	17.944	up
330	MWSmce705	0.313281	1.79233	insig	1.23243	0.067709	down	-	-	-	-	-	-
331	Ylyn013283	1.17189	13.3085	up	0.962346	0.523508	insig	1.24898	0.143532	down	1.1729	40.96	up
332	Yaln005580	1.16831	0.129752	down	1.34601	11.0841	up	0.43922	1.13759	insig	1.17128	0.0793073	down
333	Saln010479	-	-	-	1.29172	9.16214	up	1.13063	3.58898	up	1.17519	0.0304111	down
334	Zbqn007153	1.10545	0.149859	down	1.31186	0.120269	down	-	-	-	-	-	-
335	Lmhn009200	1.1898	10.1549	up	0.892336	1.38266	insig	1.2655	0.0712211	down	-	-	-
336	Ylgn009115	1.16959	6.50261	up	1.22725	2.99062	up	0.715499	1.23238	insig	1.18014	0.041726	down
337	Wasn006047	1.01273	0.262738	down	0.660332	1.39155	insig	0.865473	0.71667	insig	0.146269	0.929525	insig
338	Wbmn009702	1.1551	2.13716	up	1.21919	1.57919	insig	1.0618	1.34748	insig	1.17975	0.0491053	down
339	Hmbn004734	1.19004	19.3949	up	0.786603	1.89768	insig	1.15784	0.184476	down	1.15994	0.147282	down
340	Lmgn013947	1.19245	5.25605	up	1.30782	2.78949	up	1.25587	5.71982	up	1.17886	0.0119243	down
341	Zbqn008164	1.18651	5.80147	up	1.32196	4.10424	up	1.27222	0.0419981	down	-	-	-
342	Lhyn080508	1.16597	8.11207	up	1.31309	0.123273	down	-	-	-	-	-	-
343	Wahln03947	-	-	-	1.30114	7.00267	up	0.670956	1.95379	insig	1.12342	0.0730901	down
344	Zjrn080662	1.1709	0.151188	down	-	-	-	-	-	-	-	-	-
345	Wasn003817				-	-	-	-	-	-	1.16662	18.1475	up
346	Zbqn008252				-	-	-	1.27592	646.048	up	1.176	0.0113115	down
347	Lmsn009238				1.34373	23.713	up	1.2722	0.0421709	down	-	-	-

## Sheet: Supplementary Table S5
	Supplementary Table S5 Common DAMs of venn diagram among four pairwise comparisons (PD vs. YG, BS vs. PD, CS vs. BS, and WS vs. CS).
No.	Index	Compounds	Class II	Formula	YG-1	YG-2	YG-3	PD-1	PD-2	PD-3	BS-1	BS-2	BS-3	CS-1	CS-2	CS-3	WS-1	WS-2	WS-3
1	WapTKC177454	11-Hydroxy-9-(Hydroxymethyl)-10-{[3-(4-Hydroxyphenyl)Prop-2-Enoyl]Oxy}-1,2,6A,6B,9,12A-Hexamethyl-1,2,3,4,4A,5,6,6A,6B,7,8,8A,9,10,11,12,12A,12B,13,14B-Icosahydropicene-4A-Carboxylic Acid	Triterpene Saponin	C39H54O7	15730.3	13828	5303.74	90790.2	90616.1	66807.1	57152.8	20640.9	39222.2	98081.4	100588	132834	1060.75	1060.75	1060.75
2	WapTKC177455	3-O-Coumaroylasiatic acid	Triterpene Saponin	C39H54O7	15566.4	11614.9	5108.35	86360	29018.5	36328	20423.5	14951.6	25555.7	108756	60667.7	61316	1021.67	1021.67	1021.67
3	WapTKC204312	7-({4,5-Dihydroxy-3-[(3,4,5-Trihydroxy-6-Methyloxan-2-Yl)Oxy]Oxan-2-Yl}Oxy)-11-Hydroxy-1-(2-Hydroxy-6-Methyl-1-{[3,4,5-Trihydroxy-6-(Hydroxymethyl)Oxan-2-Yl]Oxy}Hept-5-En-2-Yl)-3A,3B,6,6-Tetramethyl-Hexadecahydro-1H-Cyclopenta[A]Phenanthrene-9A-Carbaldehyde*	Triterpene Saponin	C47H78O18	22030.2	29041.3	36904.4	15174.4	6408.85	6433.32	1281.77	1281.77	1281.77	106554	55476.5	89696.7	1281.77	1281.77	1281.77
4	PD0068973	2,10-dihydroxy-11a-methyl-hexadecahydro-1H-cyclopenta[a]phenanthren-7-one	Sesquiterpenoids	C18H28O3	46357.7	46176.6	65769.7	132872	106670	114178	12677.4	10102.6	11728.6	2020.51	2020.51	2020.51	12184.1	14270.9	16346.9
5	Zmcp102802	Saikogenin Q	Triterpene	C30H48O5	353989	254287	350241	146867	88849.3	144522	34397.8	17943.1	37670.5	63035.5	62242	71745	3588.63	3588.63	3588.63
6	Yalp003028	(4S,6R,7S,7aR,8S,10S,11S,11aR,12aR)-8-(acetoxymethyl)-4-(furan-3-yl)-7-hydroxy-13-methylene-2-oxo-1,2,6,7,7a,8,9,10,11,11a-decahydro-4H-7,12a-methanobenzo[b]pyrano[3,4-g]oxocine-6,10,11-triyl triacetate	Triterpene	C29H32O13	461.172	461.172	461.172	37346	17760.3	49243.5	461.172	461.172	461.172	22545.4	14244.5	2305.86	461.172	461.172	461.172
7	Cmhp005655	3-O-rhamnosyl(1→2)arabinosyl hederagenin-28-O-glucoside	Triterpene Saponin	C47H76O17	37275.9	38492	34087.4	12184	8937.8	10467.1	990.825	990.825	990.825	4954.13	5265.68	6684.83	990.825	990.825	990.825
8	Lmzn005892	Isoceanothic acid	Triterpene	C30H46O5	8276.45	10506.1	7358.62	32301.1	45916.4	61067	17776.4	15724.7	19912.3	52218.7	34601.5	37463.4	124836	113968	106406
9	PDN151336	5,8α-dioxy-3β,16α-dihydroxyl-lanost-7(11),24-dien-21-oic acid	Triterpene	C31H48O6	208093	257044	272818	58369.3	65714.9	51413.9	3677.77	3677.77	3677.77	29250.3	24413.9	18388.9	166963	171830	191949
10	Lmtn004399	Jasminoside E	Monoterpenoids	C16H26O7	32260.4	29347.2	34690.1	105118	120434	129276	10414.7	7542.81	5005.12	1001.02	1001.02	1001.02	13123.6	15142.2	14002.2
11	mws4075	Glycyrrhetinate	Triterpene	C30H46O4	1720.35	1720.35	1720.35	13748.5	13347.7	11748.5	43291.6	47611.5	31960.7	9817.9	8601.76	13048.1	1720.35	1720.35	1720.35
12	Hmsn003773	Phytolaccic acid G	Triterpene	C31H46O7	1625.02	1625.02	1625.02	8145.42	8125.11	8615.1	1625.02	1625.02	1625.02	16075.5	17585.8	13704.4	295310	244269	310351
13	Lmgn013947	2α,3α-Dihydroxyolean-12-en-28-oic acid	Triterpene	C30H48O4	3719.79	3719.79	3719.79	20766.2	19289	18598.9	68227.8	44744.6	50642.5	372601	285948	277299	3719.79	3719.79	3719.79

## Sheet: Supplementary Table S6
Supplementary Table S6 Quality assessment data for transcriptome sequencing.
Sample	Group	Raw Reads	Raw Base(G)	Clean Reads	Clean Base(G)	Error Rate(%)	Q20(%)	Q30(%)	GC Content(%)
BS-1	BS	48639124	7.3	48166238	7.22	0.02	99.22	97.12	43.91
BS-2	BS	55859068	8.38	54953182	8.24	0.02	99.21	97.12	43.65
BS-3	BS	53884194	8.08	53045892	7.96	0.02	99.22	97.13	43.78
CS-1	CS	51979750	7.8	51312510	7.7	0.02	99.18	96.95	44.07
CS-2	CS	44397126	6.66	43576180	6.54	0.02	99.31	97.41	44.2
CS-3	CS	46624876	6.99	45936656	6.89	0.02	99.25	97.22	43.9
PD-1	PD	43981926	6.6	43275260	6.49	0.02	99	96.54	43.09
PD-2	PD	43066768	6.46	42362822	6.35	0.02	99.12	96.84	43.09
PD-3	PD	45986682	6.9	45267674	6.79	0.02	99.27	97.36	42.87
WS-1	WS	41823484	6.27	41077662	6.16	0.02	99.13	96.91	44.38
WS-2	WS	41036488	6.16	40294586	6.04	0.02	99.27	97.33	44.35
WS-3	WS	44849120	6.73	44127718	6.62	0.02	99.15	97.01	44.46
YG-1	YG	47824966	7.17	47221724	7.08	0.02	99.28	97.36	42.78
YG-2	YG	41411826	6.21	40812036	6.12	0.02	99.19	97.05	42.89
YG-3	YG	44343392	6.65	43734692	6.56	0.02	99.19	97.08	42.68

## Sheet: Supplementary Table S7 
	Supplementary Table S7 The data results of differentially expressed genes (DEGs) by transcriptome analysis
No.	ID	PD_vs_YG				BS_vs_PD				CS_vs_BS				WS_vs_CS
		PD_vs_YG.log2FoldChange	PD_vs_YG.pvalue	PD_vs_YG.padj	PD_vs_YG.regulated	BS_vs_PD.log2FoldChange	BS_vs_PD.pvalue	BS_vs_PD.padj	BS_vs_PD.regulated	CS_vs_BS.log2FoldChange	CS_vs_BS.pvalue	CS_vs_BS.padj	CS_vs_BS.regulated	WS_vs_CS.log2FoldChange	WS_vs_CS.pvalue	WS_vs_CS.padj	WS_vs_CS.regulated
1	LOC107403243	0.72682	0.0319164	0.0379134	false	0.288954	0.532824	0.579714	false	-0.577385	0.212506	0.251239	false	1.33118	3.4129e-06	7.99199e-06	up
2	LOC107403244	-1.27558	7.4488e-45	2.97631e-44	down	0.58326	7.19642e-07	1.58409e-06	false	0.105517	0.276908	0.319403	false	-0.348775	0.000892895	0.00161028	false
3	LOC107403249	1.02002	6.22334e-60	3.00969e-59	up	-1.88526	1.39808e-119	2.77309e-118	down	0.17008	0.0959968	0.120889	false	0.465736	1.9407e-05	4.20266e-05	false
4	LOC107403251	-6.63643	5.98812e-41	2.26862e-40	down	NA	NA	NA	NA	NA	NA	NA	NA	NA	NA	NA	NA
5	LOC107403252	-4.57166	1.11382e-08	1.95923e-08	down	NA	NA	NA	NA	NA	NA	NA	NA	NA	NA	NA	NA
6	LOC107403256	-0.38613	0.00645011	0.00810232	false	-0.0321369	0.864949	0.884592	false	1.63159	3.81001e-35	2.46063e-34	up	-1.03326	5.15549e-15	2.2925e-14	down
7	LOC107403264	1.00205	2.5151e-18	6.15914e-18	up	0.00260384	0.981505	0.984326	false	-0.414586	4.72719e-05	8.74305e-05	false	-0.586529	4.02957e-06	9.37322e-06	false
8	LOC107403265	-6.16432	2.54254e-06	3.977e-06	down	NA	NA	NA	NA	NA	NA	NA	NA	NA	NA	NA	NA
9	LOC107403267	-2.05816	6.32413e-63	3.1683e-62	down	3.20782	1.29519e-182	4.15306e-181	up	-1.64815	9.7951e-101	1.57496e-99	down	-0.118811	0.258926	0.31181	false
10	LOC107403270	1.30178	4.65526e-111	3.51111e-110	up	-0.714957	1.41989e-31	8.69419e-31	false	1.10783	8.94969e-102	1.44945e-100	up	-1.46313	4.03978e-110	1.20773e-108	down
11	LOC107403271	6.20034	0	0	up	-0.813202	7.43603e-39	5.3789e-38	false	1.53194	3.46686e-223	1.15968e-221	up	1.33426	4.20664e-148	1.84615e-146	up
12	LOC107403272	2.33541	8.09061e-153	7.88982e-152	up	-2.05345	6.24622e-78	8.00018e-77	down	-0.66669	7.28182e-05	0.000132461	false	-0.356442	0.07399	0.10005	false
13	LOC107403274	2.66944	2.16185e-260	3.3257e-259	up	-0.510785	1.71858e-14	5.99701e-14	false	-0.339988	8.02658e-05	0.000145521	false	-0.763148	4.08193e-12	1.53055e-11	false
14	LOC107403275	-0.32837	0.498337	0.523618	false	0.292351	0.641223	0.682638	false	NA	NA	NA	NA	2.20067	0.000491829	0.000914946	up
15	LOC107403276	2.17556	1.9873e-34	6.74776e-34	up	-1.44585	1.91449e-13	6.33707e-13	down	-2.11211	4.12497e-10	1.10725e-09	down	4.93037	4.42987e-99	1.17633e-97	up
16	LOC107403279	5.70205	0	0	up	-0.570711	5.22626e-27	2.81876e-26	false	-1.04217	1.02923e-245	3.84533e-244	down	-0.231782	0.00010496	0.000210345	false
17	LOC107403286	-4.16273	7.38306e-16	1.68035e-15	down	NA	NA	NA	NA	NA	NA	NA	NA	NA	NA	NA	NA
18	LOC107403288	3.32411	0	0	up	-1.79541	1.02374e-148	2.60222e-147	down	-0.685504	4.79036e-20	2.03003e-19	false	2.87701	0	0	up
19	LOC107403293	2.52673	7.53664e-23	2.06192e-22	up	-2.30927	6.84787e-15	2.43261e-14	down	3.24957	9.41796e-43	7.22743e-42	up	-1.6206	1.5527e-16	7.5057e-16	down
20	LOC107403302	-2.84306	3.95355e-05	5.7613e-05	down	NA	NA	NA	NA	2.52877	0.000452198	0.000762727	up	-2.44882	0.00231272	0.00396498	down
21	LOC107403303	0.00656125	0.984788	0.985805	false	0.445767	0.310364	0.356416	false	-3.32331	8.43953e-08	1.9521e-07	down	3.43993	2.69591e-09	8.29919e-09	up
22	LOC107403304	1.8335	2.89126e-15	6.46721e-15	up	-0.167058	0.442358	0.490521	false	1.16432	5.44943e-14	1.79303e-13	up	-0.449966	0.0091273	0.0144086	false
23	LOC107403309	-0.345949	0.00149223	0.00196191	false	0.507587	6.20142e-05	0.000114765	false	1.52587	9.03425e-74	1.10738e-72	up	-2.25708	7.0412e-117	2.26872e-115	down
24	LOC107403311	1.78169	5.89892e-50	2.52741e-49	up	-2.17162	2.642e-43	2.07215e-42	down	-3.19893	6.93412e-16	2.48484e-15	down	NA	NA	NA	NA
25	LOC107403314	-3.93252	0.00112196	0.00148821	down	NA	NA	NA	NA	NA	NA	NA	NA	NA	NA	NA	NA
26	LOC107403318	NA	NA	NA	NA	2.38201	3.02247e-07	6.86458e-07	up	-8.34155	2.04076e-11	5.89054e-11	down	NA	NA	NA	NA
27	LOC107403319	-1.25374	2.22208e-17	5.29157e-17	down	1.10566	1.23301e-09	3.30742e-09	up	0.921157	4.92973e-14	1.62682e-13	false	1.04345	3.0532e-25	2.07245e-24	up
28	LOC107403320	0.481076	3.02147e-11	5.90106e-11	false	0.163406	0.0432742	0.0575986	false	1.19306	8.65537e-84	1.18968e-82	up	-1.62618	4.60713e-108	1.35686e-106	down
29	LOC107403323	-0.888343	3.69428e-13	7.76446e-13	false	0.906948	8.2092e-11	2.35705e-10	false	-7.46225	5.85808e-40	4.23923e-39	down	7.44976	1.98093e-39	2.02155e-38	up
30	LOC107403325	-0.764266	0.00175001	0.00228756	false	1.54759	4.71085e-10	1.29561e-09	up	-1.96021	3.88084e-15	1.3457e-14	down	-0.800519	0.0495513	0.0690796	false
31	LOC107403331	-3.53945	7.75391e-129	6.55228e-128	down	1.08947	3.41137e-06	7.09847e-06	up	0.331935	0.0549436	0.0718188	false	-0.932638	3.20038e-06	7.51308e-06	false
32	LOC107403339	1.53038	1.61985e-07	2.69558e-07	up	-1.38114	3.42179e-05	6.48654e-05	down	-0.990768	0.0522215	0.0685158	false	NA	NA	NA	NA
33	LOC107403345	-2.64886	0.00904081	0.011229	down	3.7328	8.80227e-05	0.000160426	up	1.36939	0.000462343	0.000778737	up	0.0767133	0.780089	0.818389	false
34	LOC107403352	1.67372	0.00267811	0.003454	up	NA	NA	NA	NA	1.60458	0.000599102	0.000998466	up	2.02162	1.11543e-15	5.16156e-15	up
35	LOC107403357	-2.51282	8.31194e-74	4.66838e-73	down	-0.816398	0.00411287	0.00629964	false	2.26591	1.34214e-26	6.98226e-26	up	2.71602	1.12055e-175	6.33842e-174	up
36	LOC107403358	-0.669849	1.39857e-17	3.35409e-17	false	0.970541	1.26138e-27	6.9267e-27	false	4.10144	0	0	up	-0.443285	1.78554e-20	1.02331e-19	false
37	LOC107403360	1.50578	1.09778e-07	1.84131e-07	up	0.288323	0.272969	0.317409	false	3.10014	2.12091e-116	3.83392e-115	up	0.0924168	0.279447	0.333972	false
38	LOC107403362	0.647439	0.0115763	0.0142521	false	1.33289	2.81427e-09	7.35969e-09	up	-3.41185	1.75127e-32	1.06529e-31	down	3.48982	1.32944e-33	1.16632e-32	up
39	LOC107403369	1.37972	1.57068e-16	3.64873e-16	up	-0.585814	0.00139427	0.00225551	false	-3.02867	2.12185e-21	9.40381e-21	down	3.67389	8.99838e-36	8.38124e-35	up
40	LOC107403370	6.48234	7.65127e-13	1.587e-12	up	0.239208	0.44465	0.492822	false	3.48499	3.07165e-115	5.50252e-114	up	-2.01281	2.81616e-54	3.9604e-53	down
41	LOC107403372	-6.2705	3.85057e-13	8.08579e-13	down	NA	NA	NA	NA	NA	NA	NA	NA	NA	NA	NA	NA
42	LOC107403373	NA	NA	NA	NA	NA	NA	NA	NA	2.38063	0.000348407	0.000594724	up	-2.59798	0.000138304	0.000273295	down
43	LOC107403374	NA	NA	NA	NA	NA	NA	NA	NA	4.25195	5.73568e-05	0.000105306	up	-3.34328	0.000229842	0.000443938	down
44	LOC107403379	-0.281696	0.166705	0.185791	false	2.11086	7.43403e-33	4.69125e-32	up	-0.271644	0.0372644	0.0499988	false	0.432565	0.00167521	0.00292665	false
45	LOC107403380	-2.93588	1.24976e-93	8.32279e-93	down	0.405363	0.0969322	0.12256	false	-2.53066	2.11794e-13	6.77316e-13	down	NA	NA	NA	NA
46	LOC107403386	1.03234	0.00111737	0.00148229	up	0.50577	0.0895066	0.113909	false	-0.301406	0.329448	0.374075	false	0.80303	0.00827065	0.0131319	false
47	LOC107403387	1.43356	4.72303e-60	2.28671e-59	up	1.3878	1.16446e-77	1.48412e-76	up	-3.25361	1.57568e-304	7.89873e-303	down	2.56631	1.54419e-155	7.37653e-154	up
48	LOC107403389	-0.0555625	0.811858	0.825988	false	-1.21593	0.000294522	0.000511314	down	1.39702	8.94792e-06	1.76337e-05	up	-2.41882	2.56694e-10	8.49986e-10	down
49	LOC107403391	3.31955	0.00335982	0.00430251	up	-4.1129	0.000541703	0.000914887	down	NA	NA	NA	NA	-1.76856	1	1	false
50	LOC107403392	0.994847	1.39675e-05	2.09258e-05	false	0.670283	0.00169941	0.00272094	false	-2.28488	6.33975e-21	2.7652e-20	down	2.95778	1.43218e-26	1.0269e-25	up
51	LOC107403394	0.327919	0.200199	0.221272	false	-0.66987	0.026755	0.0368	false	1.52686	2.96072e-10	8.02561e-10	up	-1.4653	6.36165e-10	2.04274e-09	down
52	LOC107403395	-1.07623	1.66593e-73	9.33453e-73	down	1.34574	4.68591e-94	7.23784e-93	up	0.243022	3.15572e-07	7.00071e-07	false	0.515896	4.65481e-07	1.18756e-06	false
53	LOC107403396	-3.44044	0	0	down	-1.99978	6.64736e-45	5.35317e-44	down	1.1638	1.06657e-13	3.46286e-13	up	0.428467	0.000481858	0.000897528	false
54	LOC107403397	3.85193	0	0	up	-1.01481	5.23429e-59	5.23689e-58	down	-0.674954	4.60745e-22	2.088e-21	false	-0.309593	0.00775347	0.0123559	false
55	LOC107403398	-0.256545	0.181686	0.2018	false	-2.50307	6.42976e-15	2.28721e-14	down	-0.14203	0.769679	0.798646	false	NA	NA	NA	NA
56	LOC107403406	NA	NA	NA	NA	NA	NA	NA	NA	4.91767	1.09773e-06	2.3323e-06	up	1.7357	0.174361	0.218833	false
57	LOC107403407	-1.54165	5.57448e-08	9.47071e-08	down	1.28086	9.20641e-05	0.000167439	up	0.792389	0.000164519	0.000289816	false	-2.48426	3.39464e-20	1.92384e-19	down
58	LOC107403408	-1.60986	1.08946e-12	2.24554e-12	down	0.860584	0.0044015	0.00671323	false	0.671355	0.00230449	0.0036047	false	-0.210108	0.320907	0.377445	false
59	LOC107403417	-1.29937	1.19725e-11	2.37545e-11	down	0.821256	0.000204156	0.000359033	false	0.314505	0.0611964	0.0794581	false	0.408554	0.00634738	0.0102434	false
60	LOC107403418	4.52406	7.72982e-08	1.30545e-07	up	0.310905	0.513338	0.560935	false	-1.41761	0.00989287	0.0143529	down	NA	NA	NA	NA
61	LOC107403419	-1.14824	5.32691e-09	9.52169e-09	down	0.157997	0.570707	0.615984	false	0.127055	0.621152	0.662384	false	-0.0636581	0.809312	0.842998	false
62	LOC107403422	1.30156	1.43799e-64	7.32974e-64	up	-1.90657	1.4917e-76	1.88398e-75	down	0.21268	0.111778	0.139225	false	-0.101514	0.445749	0.505271	false
63	LOC107403423	1.93116	2.39661e-105	1.73285e-104	up	-0.788685	3.07134e-25	1.56622e-24	false	0.594184	3.94875e-14	1.30986e-13	false	-1.10258	7.14752e-36	6.68177e-35	down
64	LOC107403424	-1.35311	9.47448e-65	4.83976e-64	down	-0.645159	4.8737e-09	1.2584e-08	false	-6.82109	1.09228e-45	8.83699e-45	down	5.87564	2.49301e-31	2.05746e-30	up
65	LOC107403429	4.40375	0	0	up	1.18176	6.52775e-191	2.22692e-189	up	-1.41751	1.86135e-302	9.22736e-301	down	-1.33892	4.36056e-83	9.58032e-82	down
66	LOC107403430	1.50557	2.88608e-105	2.08464e-104	up	-0.790766	3.9725e-27	2.14766e-26	false	0.261352	0.000567773	0.000948727	false	0.580469	2.23809e-14	9.57693e-14	false
67	LOC107403433	0.409679	0.00672599	0.00843447	false	0.537346	0.000661541	0.00110678	false	0.0745664	0.572348	0.615845	false	-1.0765	3.75775e-11	1.32062e-10	down
68	LOC107403434	-2.48251	2.16348e-18	5.30661e-18	down	0.954393	0.0444029	0.0590207	false	0.78267	0.0446936	0.0592297	false	-1.85718	4.67652e-05	9.71055e-05	down
69	LOC107403435	1.80145	1.47555e-05	2.20691e-05	up	-1.81292	0.00010602	0.000191573	down	NA	NA	NA	NA	NA	NA	NA	NA
70	LOC107403436	2.05979	2.44987e-129	2.07432e-128	up	-0.399196	3.81302e-08	9.24178e-08	false	-1.23809	5.23122e-46	4.25729e-45	down	2.13359	6.51022e-156	3.13511e-154	up
71	LOC107403439	-4.79057	9.48542e-60	4.57483e-59	down	0.771757	0.188315	0.226205	false	0.263762	0.537574	0.581857	false	-0.180373	0.658592	0.708325	false
72	LOC107403440	-0.198277	0.437012	0.463192	false	-1.6339	1.56583e-05	3.06363e-05	down	0.393418	0.398321	0.44383	false	1.18711	0.00116571	0.00207227	up
73	LOC107403443	-1.06099	2.35798e-07	3.88572e-07	down	0.566689	0.0322501	0.0438137	false	-0.229032	0.305351	0.349397	false	1.64606	2.23708e-23	1.42664e-22	up
74	LOC107403444	1.0688	0.00880603	0.0109476	up	-2.8751	3.8544e-06	7.97828e-06	down	2.42089	0.000109942	0.00019689	up	-3.0638	6.53782e-06	1.48832e-05	down
75	LOC107403446	-0.620324	0.130544	0.147112	false	NA	NA	NA	NA	2.02451	0.00223392	0.00349919	up	-3.51769	5.24798e-05	0.000108416	down
76	LOC107403449	2.93363	1.31107e-27	3.94282e-27	up	0.877025	6.36424e-07	1.40688e-06	false	-2.53325	8.88574e-32	5.30418e-31	down	-0.0150988	0.964772	0.971848	false
77	LOC107403452	1.45118	0.00178376	0.00232954	up	0.00570835	0.992441	0.993701	false	-0.601777	0.419337	0.464931	false	0.10871	0.879463	0.901108	false
78	LOC107403455	1.27823	0.0104702	0.0129366	up	0.117022	0.809458	0.836038	false	0.710864	0.064187	0.0830459	false	-1.60184	0.000404365	0.000758658	down
79	LOC107403459	NA	NA	NA	NA	4.65262	1.40981e-06	3.02766e-06	up	-4.11481	4.28073e-08	1.01146e-07	down	NA	NA	NA	NA
80	LOC107403463	2.7508	1.44048e-163	1.48985e-162	up	-0.494908	5.12442e-09	1.32126e-08	false	-1.61265	9.20726e-45	7.32977e-44	down	-0.141089	0.37339	0.432078	false
81	LOC107403465	2.40611	0	0	up	-0.598528	4.55409e-36	3.09443e-35	false	0.0246922	0.528297	0.57289	false	-0.723243	1.447e-38	1.44846e-37	false
82	LOC107403469	0.990901	0.00920376	0.0114221	false	-1.24581	0.00531471	0.00803003	down	0.0110453	0.98247	0.985554	false	4.91483	3.55745e-99	9.4607e-98	up
83	LOC107403470	4.29386	1.26189e-262	1.96103e-261	up	-1.26555	9.97097e-39	7.19249e-38	down	0.824869	4.04295e-17	1.5342e-16	false	0.692638	1.49055e-18	7.85634e-18	false
84	LOC107403471	-0.196999	0.541983	0.567044	false	1.37411	1.66865e-05	3.25567e-05	up	-0.534689	0.0489147	0.0643992	false	-0.350045	0.316815	0.373244	false
85	LOC107403472	NA	NA	NA	NA	0.433565	0.357769	0.405316	false	3.02435	3.46639e-40	2.51763e-39	up	-7.05412	8.95536e-26	6.21123e-25	down
86	LOC107403474	-4.00715	3.0959e-11	6.04531e-11	down	NA	NA	NA	NA	NA	NA	NA	NA	NA	NA	NA	NA
87	LOC107403476	2.30704	0	0	up	-0.251569	2.47959e-07	5.67063e-07	false	-0.513012	2.63097e-24	1.27324e-23	false	-0.704878	3.02911e-19	1.64853e-18	false
88	LOC107403477	NA	NA	NA	NA	NA	NA	NA	NA	3.41055	3.68008e-14	1.22255e-13	up	4.74687	0	0	up
89	LOC107403478	2.03061	2.43455e-05	3.59438e-05	up	-0.0315704	0.95036	0.958296	false	-0.28093	0.576577	0.620022	false	-4.27662	2.03443e-06	4.86504e-06	down
90	LOC107403479	NA	NA	NA	NA	NA	NA	NA	NA	3.63636	1.70215e-06	3.55778e-06	up	2.33196	1.33438e-17	6.75644e-17	up
91	LOC107403484	-2.33067	1.0055e-05	1.51717e-05	down	NA	NA	NA	NA	NA	NA	NA	NA	NA	NA	NA	NA
92	LOC107403486	0.561559	0.00096331	0.00128391	false	-0.0296958	0.875607	0.893528	false	-0.725115	0.000530614	0.000888461	false	5.3257	0	0	up
93	LOC107403487	-1.30935	0.0544248	0.0634465	false	NA	NA	NA	NA	3.33696	1.819e-09	4.68655e-09	up	1.85145	1.16006e-14	5.05747e-14	up
94	LOC107403491	-1.17594	0.0128088	0.0157215	down	NA	NA	NA	NA	NA	NA	NA	NA	NA	NA	NA	NA
95	LOC107403497	-4.10382	0.000464703	0.000632675	down	2.85555	0.0210531	0.0294075	up	0.710692	0.561481	0.605244	false	-1.84614	0.0721047	0.0976559	false
96	LOC107403498	-8.71114	1.28003e-05	1.92107e-05	down	NA	NA	NA	NA	NA	NA	NA	NA	NA	NA	NA	NA
97	LOC107403500	0.0632397	0.86026	0.870542	false	0.858511	0.0203223	0.0284437	false	-2.89078	1.75654e-09	4.53151e-09	down	1.25278	0.0491729	0.0685788	false
98	LOC107403505	NA	NA	NA	NA	1.75761	0.0100212	0.0146073	up	-3.32712	7.30801e-05	0.000132924	down	NA	NA	NA	NA
99	LOC107403509	-1.07424	0.117865	0.133359	false	NA	NA	NA	NA	2.23492	1.04151e-05	2.04149e-05	up	-1.35034	0.00358026	0.00599727	down
100	LOC107403516	-3.9923	3.28062e-45	1.31626e-44	down	2.20712	5.50328e-09	1.41672e-08	up	-3.70923	1.29495e-15	4.59353e-15	down	4.3286	5.1283e-21	3.00184e-20	up
101	LOC107403518	-0.135747	0.0570895	0.0664477	false	-2.17382	1.03897e-158	2.87882e-157	down	-0.777734	2.2344e-15	7.8344e-15	false	-0.679189	3.02398e-07	7.85785e-07	false
102	LOC107403519	1.90037	1.401e-297	2.42835e-296	up	-0.832974	7.99044e-55	7.55699e-54	false	-6.91876	4.67702e-209	1.48932e-207	down	6.97419	9.65053e-201	7.0185e-199	up
103	LOC107403520	3.14848	6.61337e-35	2.26573e-34	up	-0.155932	0.415028	0.463649	false	-0.388417	0.0471681	0.062237	false	-0.625214	0.00657866	0.0105975	false
104	LOC107403521	-2.46593	1.24247e-17	2.98508e-17	down	0.0444807	0.921499	0.932027	false	0.373629	0.356557	0.401823	false	0.488772	0.156859	0.199097	false
105	LOC107403522	-4.55971	2.61608e-158	2.63423e-157	down	-0.463091	0.2244	0.265249	false	-2.17472	0.000110101	0.000197156	down	NA	NA	NA	NA
106	LOC107403523	2.84842	1.63645e-185	1.88842e-184	up	0.40986	8.12833e-08	1.9181e-07	false	-0.913404	2.05082e-39	1.4663e-38	false	-0.76948	4.73831e-14	1.99074e-13	false
107	LOC107403524	-2.12055	0.000208596	0.000290334	down	NA	NA	NA	NA	NA	NA	NA	NA	NA	NA	NA	NA
108	LOC107403525	-7.06646	7.68822e-37	2.72317e-36	down	NA	NA	NA	NA	NA	NA	NA	NA	NA	NA	NA	NA
109	LOC107403527	1.55653	6.54386e-49	2.76597e-48	up	0.625674	7.6196e-08	1.80203e-07	false	1.08457	1.47007e-30	8.49751e-30	up	-3.24947	5.91577e-201	4.31996e-199	down
110	LOC107403528	-1.17317	4.48487e-19	1.1204e-18	down	0.849819	9.29295e-08	2.18469e-07	false	0.435876	0.000392144	0.000665953	false	1.76313	1.95304e-95	4.99273e-94	up
111	LOC107403529	-1.09729	0.000133046	0.000187577	down	1.66503	6.56699e-08	1.56e-07	up	0.403954	0.0542071	0.0709183	false	1.42404	1.54457e-19	8.49941e-19	up
112	LOC107403530	-4.59697	1.30492e-28	3.99987e-28	down	NA	NA	NA	NA	NA	NA	NA	NA	NA	NA	NA	NA
113	LOC107403533	0.444199	0.193475	0.214195	false	1.42096	5.25795e-07	1.17045e-06	up	-1.31805	1.4378e-07	3.27322e-07	down	-0.309519	0.341065	0.398812	false
114	LOC107403536	-2.16704	0.00854565	0.0106369	down	NA	NA	NA	NA	NA	NA	NA	NA	NA	NA	NA	NA
115	LOC107403537	1.61563	6.28467e-238	8.91596e-237	up	0.113241	0.0217417	0.0303158	false	-0.0635572	0.180195	0.216079	false	-1.12655	5.32082e-44	6.08905e-43	down
116	LOC107403538	-1.36977	2.94138e-11	5.7457e-11	down	-0.530131	0.103691	0.130488	false	-1.70265	0.00013909	0.000246866	down	NA	NA	NA	NA
117	LOC107403540	2.74458	3.38094e-66	1.74967e-65	up	0.161009	0.206193	0.245793	false	-0.250385	0.0114133	0.0164481	false	0.70193	4.63607e-13	1.84387e-12	false
118	LOC107403542	1.05421	0.0537292	0.0626905	false	0.174657	0.748849	0.781713	false	-0.569426	0.236041	0.276217	false	-2.24636	0.0010503	0.00187706	down
119	LOC107403543	-3.05914	8.67886e-24	2.42067e-23	down	NA	NA	NA	NA	NA	NA	NA	NA	NA	NA	NA	NA
120	LOC107403547	2.87656	2.6877e-06	4.19821e-06	up	0.332406	0.498901	0.546641	false	0.813522	0.215317	0.254226	false	-2.21759	6.15679e-06	1.40625e-05	down
121	LOC107403548	-0.551631	0.0254724	0.030546	false	1.55542	3.22852e-10	8.95803e-10	up	0.673371	2.13118e-05	4.06519e-05	false	-0.156739	0.540782	0.597967	false
122	LOC107403549	-0.77043	1.02099e-29	3.18679e-29	false	-0.60637	8.91357e-11	2.55443e-10	false	2.97114	0	0	up	-0.222665	0.000454156	0.000848234	false
123	LOC107403550	1.06713	2.46729e-43	9.64365e-43	up	-0.598562	3.96814e-11	1.15915e-10	false	1.44064	2.36097e-80	3.10904e-79	up	0.117821	0.086365	0.115335	false
124	LOC107403553	0.157673	0.161494	0.180276	false	1.27705	8.77737e-35	5.78013e-34	up	-0.810071	2.50671e-21	1.1093e-20	false	0.317661	0.000915317	0.00164772	false
125	LOC107403559	NA	NA	NA	NA	NA	NA	NA	NA	NA	NA	NA	NA	6.78443	8.21598e-08	2.2567e-07	up
126	LOC107403560	1.96144	9.48714e-255	1.42554e-253	up	-2.46876	9.83531e-239	4.36433e-237	down	0.0250531	0.817176	0.84191	false	-0.43167	0.00130027	0.00229662	false
127	LOC107403567	-4.68807	3.80945e-07	6.21757e-07	down	NA	NA	NA	NA	0.717174	0.149863	0.182285	false	-1.19018	0.0240771	0.0355078	down
128	LOC107403570	0.423256	1.13495e-06	1.80705e-06	false	-1.79286	3.30943e-50	2.90439e-49	down	1.22211	2.95281e-23	1.38989e-22	up	-0.765383	9.13514e-08	2.49341e-07	false
129	LOC107403573	-0.258976	0.557179	0.581972	false	-0.0193198	0.97032	0.975177	false	-0.576858	0.282078	0.324969	false	2.09251	1.52926e-07	4.09013e-07	up
130	LOC107403575	0.137593	0.427004	0.453126	false	0.509624	0.0049425	0.00749198	false	-1.26308	6.27136e-11	1.76189e-10	down	0.716207	0.00183503	0.00318898	false
131	LOC107403576	-0.501477	0.274106	0.298307	false	0.940621	0.317246	0.363537	false	-0.0025361	0.997768	0.997966	false	1.06063	0.0263731	0.038619	up
132	LOC107403577	-0.741163	1.65777e-05	2.47217e-05	false	4.43476	4.58595e-301	2.65912e-299	up	-1.8713	5.53578e-148	1.22609e-146	down	0.0454683	0.680992	0.728457	false
133	LOC107403578	-0.630936	0.000714709	0.000960614	false	0.40602	0.0882127	0.112404	false	-2.28574	2.21375e-13	7.07452e-13	down	3.27083	9.29365e-32	7.74891e-31	up
134	LOC107403580	-4.33569	1.20253e-22	3.27234e-22	down	NA	NA	NA	NA	NA	NA	NA	NA	1.86256	0.00679619	0.0109174	up
135	LOC107403581	0.456946	7.49463e-20	1.90736e-19	false	-1.29908	1.00964e-113	1.90082e-112	down	0.883176	6.78422e-53	6.19125e-52	false	-0.12311	0.157885	0.20027	false
136	LOC107403582	1.33	3.04125e-51	1.32756e-50	up	-0.504834	1.17864e-06	2.55235e-06	false	-1.68318	7.839e-24	3.74498e-23	down	0.957263	4.30304e-06	9.97678e-06	false
137	LOC107403586	-2.08345	2.57845e-05	3.80132e-05	down	NA	NA	NA	NA	NA	NA	NA	NA	NA	NA	NA	NA
138	LOC107403590	2.0588	6.49585e-44	2.56149e-43	up	-1.55228	4.85045e-21	2.16664e-20	down	-8.21961	1.12765e-11	3.31152e-11	down	7.08677	1.41527e-08	4.11761e-08	up
139	LOC107403592	2.53676	2.89121e-67	1.51386e-66	up	-0.189879	0.146297	0.179451	false	-10.7717	1.36119e-19	5.66507e-19	down	10.4771	1.67717e-18	8.82308e-18	up
140	LOC107403595	1.3161	8.7747e-58	4.12392e-57	up	-0.700086	7.76832e-14	2.62595e-13	false	0.305926	0.00157001	0.00250262	false	-0.339383	0.00122781	0.00217552	false
141	LOC107403596	-0.440728	6.85315e-06	1.04581e-05	false	-0.201602	0.1168	0.145781	false	0.20225	0.0926596	0.116925	false	-1.5936	2.6386e-24	1.73742e-23	down
142	LOC107403597	-2.85986	0.0134837	0.0165241	down	NA	NA	NA	NA	1.90228	3.15541e-05	5.93165e-05	up	-2.24071	2.68515e-06	6.34452e-06	down
143	LOC107403598	1.11451	3.25679e-53	1.45468e-52	up	1.70785	2.94432e-204	1.07952e-202	up	-0.431336	1.13283e-23	5.38748e-23	false	0.018314	0.778437	0.817095	false
144	LOC107403599	5.60586	2.9031e-25	8.3235e-25	up	-1.48404	0.000344128	0.000593687	down	2.42251	0.0096036	0.0139524	up	-4.96241	2.81495e-07	7.34682e-07	down
145	LOC107403602	-0.0588399	0.666438	0.68881	false	-0.496723	0.0062418	0.00934674	false	2.04833	6.76061e-53	6.17285e-52	up	-1.62028	4.11575e-37	3.9834e-36	down
146	LOC107403603	1.02505	0.000204718	0.000285085	up	-0.767128	0.0186293	0.0262198	false	-0.512751	0.185067	0.221462	false	-0.377499	0.393185	0.452218	false
147	LOC107403604	3.92365	2.46477e-33	8.1879e-33	up	2.84644	7.24348e-100	1.19186e-98	up	-3.45651	6.78165e-143	1.46222e-141	down	1.50592	2.34367e-15	1.06421e-14	up
148	LOC107403606	-0.762368	2.75094e-14	5.98336e-14	false	0.873838	5.88722e-13	1.89883e-12	false	-0.553647	5.08745e-07	1.11057e-06	false	2.14068	5.8016e-136	2.20882e-134	up
149	LOC107403607	3.14541	1.91219e-20	4.94191e-20	up	-2.73103	1.37143e-12	4.35109e-12	down	NA	NA	NA	NA	NA	NA	NA	NA
150	LOC107403611	0.460518	4.7935e-05	6.94782e-05	false	-0.0628275	0.589797	0.634024	false	0.288376	0.00849095	0.0124267	false	-1.08898	2.72043e-15	1.23058e-14	down
151	LOC107403615	2.8294	1.18368e-140	1.07382e-139	up	-0.464853	4.05373e-07	9.10308e-07	false	-2.45926	3.02602e-67	3.38672e-66	down	1.08819	3.19205e-09	9.77586e-09	up
152	LOC107403616	-0.0702999	0.783966	0.799937	false	0.0840657	0.771111	0.801908	false	-7.7114	3.01421e-10	8.16688e-10	down	11.8509	1.11434e-23	7.18872e-23	up
153	LOC107403619	-2.15642	4.04028e-06	6.24783e-06	down	1.52732	0.01013	0.0147551	up	-2.47267	7.21605e-05	0.000131318	down	NA	NA	NA	NA
154	LOC107403620	-2.86889	7.33821e-10	1.3581e-09	down	NA	NA	NA	NA	NA	NA	NA	NA	NA	NA	NA	NA
155	LOC107403622	-1.77899	2.82755e-36	9.91804e-36	down	1.80421	8.51013e-29	4.8493e-28	up	-0.63184	6.47255e-07	1.39962e-06	false	0.831036	5.52239e-11	1.91697e-10	false
156	LOC107403624	-0.358348	0.00536468	0.00678157	false	-1.38285	4.65718e-13	1.51231e-12	down	-0.231198	0.336198	0.380918	false	-0.922745	0.00410401	0.00680869	false
157	LOC107403625	-4.944	0	0	down	0.909968	7.30726e-07	1.60751e-06	false	-1.80957	1.41609e-19	5.88946e-19	down	-0.547882	0.0674495	0.091896	false
158	LOC107403626	-5.95374	2.70707e-06	4.22753e-06	down	NA	NA	NA	NA	NA	NA	NA	NA	NA	NA	NA	NA
159	LOC107403627	1.72147	8.8267e-05	0.000125834	up	-7.38241	1.6234e-08	4.05101e-08	down	NA	NA	NA	NA	NA	NA	NA	NA
160	LOC107403632	-1.14807	2.20845e-173	2.41402e-172	down	0.454643	4.76547e-30	2.79989e-29	false	0.632413	1.54802e-56	1.49425e-55	false	0.369547	1.71448e-08	4.95677e-08	false
161	LOC107403642	5.96285	7.7582e-37	2.7475e-36	up	-3.50271	8.45613e-26	4.39869e-25	down	NA	NA	NA	NA	NA	NA	NA	NA
162	LOC107403643	-0.681893	1.51897e-23	4.21514e-23	false	0.252627	0.00394957	0.00605974	false	1.15402	4.52949e-64	4.85098e-63	up	0.383046	0.000413767	0.000775563	false
163	LOC107403645	-5.96592	6.43471e-06	9.83591e-06	down	NA	NA	NA	NA	NA	NA	NA	NA	NA	NA	NA	NA
164	LOC107403648	-4.75584	9.11091e-47	3.73271e-46	down	NA	NA	NA	NA	NA	NA	NA	NA	NA	NA	NA	NA
165	LOC107403651	2.6458	5.61507e-123	4.5572e-122	up	-2.94747	1.63841e-137	3.764e-136	down	-3.24083	3.83149e-23	1.79686e-22	down	NA	NA	NA	NA
166	LOC107403652	-2.86125	5.70494e-34	1.91967e-33	down	-0.547486	0.249459	0.292262	false	3.13133	9.99844e-29	5.48703e-28	up	-0.0732398	0.673559	0.721632	false
167	LOC107403653	-0.675316	2.71066e-06	4.23252e-06	false	0.340113	0.0591491	0.0772801	false	-0.9207	4.81211e-07	1.05265e-06	false	-1.60553	3.74422e-09	1.14101e-08	down
168	LOC107403654	-0.375195	0.063356	0.0734289	false	-0.232497	0.362277	0.40991	false	-6.83062	2.0014e-10	5.47914e-10	down	8.35481	9.50339e-16	4.41312e-15	up
169	LOC107403656	2.23086	7.02558e-47	2.88667e-46	up	-0.504708	4.00727e-06	8.28147e-06	false	-0.608689	0.101829	0.127707	false	0.681057	0.00634826	0.0102439	false
170	LOC107403659	-0.622785	1.48394e-20	3.84491e-20	false	0.951391	1.22439e-35	8.21797e-35	false	-1.24577	5.10147e-61	5.25595e-60	down	0.851692	4.64564e-20	2.61701e-19	false
171	LOC107403660	2.22753	9.86239e-23	2.68959e-22	up	-3.73048	1.35582e-24	6.80497e-24	down	NA	NA	NA	NA	NA	NA	NA	NA
172	LOC107403661	-3.29087	6.21565e-13	1.29363e-12	down	NA	NA	NA	NA	1.1156	0.03975	0.0531058	false	-1.59774	0.0212709	0.0316417	down
173	LOC107403669	1.88517	4.44135e-06	6.85016e-06	up	-2.32867	1.25577e-05	2.48132e-05	down	NA	NA	NA	NA	NA	NA	NA	NA
174	LOC107403673	-1.58715	0.0372233	0.0439776	down	NA	NA	NA	NA	4.07193	1.56254e-06	3.27477e-06	up	-7.06327	6.40901e-08	1.77986e-07	down
175	LOC107403674	NA	NA	NA	NA	NA	NA	NA	NA	1.83658	0.00141302	0.00226347	up	-1.09545	0.0888979	0.118384	false
176	LOC107403679	-6.58029	2.97692e-07	4.88491e-07	down	NA	NA	NA	NA	NA	NA	NA	NA	NA	NA	NA	NA
177	LOC107403686	1.54698	9.14787e-14	1.95913e-13	up	-0.979824	1.68909e-12	5.33321e-12	false	-2.13599	1.17163e-22	5.4068e-22	down	0.443194	0.171695	0.215898	false
178	LOC107403688	-6.71367	1.62488e-28	4.97134e-28	down	NA	NA	NA	NA	NA	NA	NA	NA	NA	NA	NA	NA
179	LOC107403690	1.12624	2.85253e-29	8.83501e-29	up	-0.323038	0.00418465	0.00639986	false	-0.200956	0.104109	0.130371	false	0.148047	0.272878	0.327042	false
180	LOC107403691	2.00912	7.36786e-112	5.59062e-111	up	-0.426807	4.18854e-08	1.01088e-07	false	0.266382	0.00046584	0.000784333	false	1.58804	1.44366e-83	3.20337e-82	up
181	LOC107403693	0.0380778	0.717287	0.737223	false	0.5021	7.37479e-06	1.48849e-05	false	-0.0968781	0.31884	0.363413	false	-1.11587	6.39907e-21	3.7261e-20	down
182	LOC107403695	1.42633	6.44569e-41	2.44154e-40	up	-0.617286	1.97964e-09	5.23053e-09	false	-0.373466	0.00681907	0.0100813	false	0.527989	0.420899	0.480433	false
183	LOC107403697	-2.28662	6.56163e-16	1.4961e-15	down	0.0622481	0.892975	0.908035	false	0.869217	0.0223741	0.0309961	false	2.02264	4.49688e-19	2.4251e-18	up
184	LOC107403699	-0.567014	2.69466e-05	3.96742e-05	false	1.4402	8.21553e-25	4.14177e-24	up	0.202325	0.0391861	0.0524044	false	0.114164	0.217365	0.266994	false
185	LOC107403706	0.978541	8.17351e-68	4.30401e-67	false	-1.29324	8.26988e-77	1.04592e-75	down	0.447283	2.93632e-09	7.49192e-09	false	-0.662501	1.11103e-14	4.84965e-14	false
186	LOC107403709	5.1176	0	0	up	0.172603	3.42718e-07	7.74981e-07	false	-2.73409	0	0	down	-2.12659	2.52887e-121	8.58275e-120	down
187	LOC107403710	-0.503012	4.39268e-15	9.77031e-15	false	-0.466257	2.8528e-07	6.48977e-07	false	1.17669	3.79878e-55	3.61036e-54	up	-0.787195	3.70976e-20	2.1011e-19	false
188	LOC107403711	2.74502	0	0	up	-1.03182	3.66395e-76	4.60506e-75	down	0.254899	1.13472e-05	2.21426e-05	false	-0.183497	0.00337725	0.00567376	false
189	LOC107403712	1.83257	4.96391e-157	4.95161e-156	up	-0.682513	1.07778e-20	4.75581e-20	false	-0.208506	0.0107475	0.0155287	false	0.124777	0.171669	0.21588	false
190	LOC107403713	-1.77306	3.23895e-09	5.8404e-09	down	0.127469	0.778145	0.808474	false	0.796665	0.026978	0.036914	false	0.412356	0.155503	0.197474	false
191	LOC107403715	2.32047	1.30353e-43	5.11275e-43	up	-1.28845	8.44115e-12	2.56528e-11	down	0.180286	0.411512	0.457218	false	-0.410254	0.0851827	0.113948	false
192	LOC107403716	-0.154747	0.0872871	0.100002	false	-0.64712	2.38456e-07	5.46018e-07	false	0.907641	7.39141e-16	2.64553e-15	false	1.2251	3.60333e-47	4.42177e-46	up
193	LOC107403719	1.77924	5.63897e-09	1.00592e-08	up	-3.94338	4.96219e-13	1.60676e-12	down	NA	NA	NA	NA	NA	NA	NA	NA
194	LOC107403720	-7.96696	3.22689e-143	2.96905e-142	down	1.86985	0.000965222	0.00158633	up	-1.50333	0.00114865	0.00185711	down	NA	NA	NA	NA
195	LOC107403721	-2.14107	1.67738e-37	6.01215e-37	down	-0.0792532	0.775667	0.806138	false	2.98101	7.87864e-82	1.05536e-80	up	-1.66006	6.85629e-30	5.41033e-29	down
196	LOC107403723	-2.72376	1.91713e-272	3.08026e-271	down	-1.17129	1.63473e-14	5.71322e-14	down	-1.7926	6.78837e-14	2.22377e-13	down	-0.170084	0.606605	0.660262	false
197	LOC107403725	-1.04029	0.00165488	0.0021672	down	-3.97216	4.62845e-06	9.50139e-06	down	5.6281	1.00601e-14	3.42402e-14	up	-6.76732	3.44768e-10	1.13362e-09	down
198	LOC107403726	-6.17948	2.73858e-06	4.27517e-06	down	NA	NA	NA	NA	NA	NA	NA	NA	NA	NA	NA	NA
199	LOC107403727	4.03775	0	0	up	-1.83199	2.53274e-187	8.40341e-186	down	0.861147	3.37788e-35	2.18391e-34	false	-0.828696	6.57456e-26	4.59394e-25	false
200	LOC107403728	3.06286	0	0	up	0.597025	9.39193e-50	8.17134e-49	false	-0.69418	3.49009e-94	5.31111e-93	false	-0.599065	2.90628e-18	1.51771e-17	false
201	LOC107403729	6.80612	2.63508e-35	9.09048e-35	up	-4.1995	3.44148e-31	2.08198e-30	down	NA	NA	NA	NA	NA	NA	NA	NA
202	LOC107403731	1.65676	0.00787306	0.00982039	up	-3.81571	0.000744258	0.00123831	down	0.475061	0.510264	0.555151	false	-1.55015	0.0113241	0.0175975	down
203	LOC107403736	-0.256645	0.333734	0.359242	false	2.2852	8.16746e-23	3.86724e-22	up	-7.26377	6.08169e-27	3.1936e-26	down	6.67617	2.28565e-22	1.39328e-21	up
204	LOC107403740	-0.32945	0.518467	0.543453	false	NA	NA	NA	NA	1.77431	1.38781e-05	2.69112e-05	up	-1.51476	0.000146129	0.000288246	down
205	LOC107403741	-2.07536	1.84991e-18	4.54375e-18	down	1.98418	8.73255e-14	2.94203e-13	up	0.409613	0.0151818	0.0215083	false	1.19636	5.14089e-19	2.76822e-18	up
206	LOC107403744	0.415262	0.00588827	0.00742147	false	-0.269377	0.0965976	0.122162	false	-10.0225	5.4458e-17	2.05045e-16	down	10.7612	1.73624e-19	9.53606e-19	up
207	LOC107403745	0.479235	5.8282e-05	8.4053e-05	false	0.868729	7.83226e-14	2.64707e-13	false	-1.06428	4.11475e-21	1.80706e-20	down	-0.342282	0.0316516	0.045695	false
208	LOC107403747	-1.32955	5.33097e-09	9.52815e-09	down	-1.27296	0.00367276	0.00565218	down	0.475994	0.328553	0.373154	false	-1.3228	0.00953144	0.0149908	down
209	LOC107403748	-0.529124	0.00123566	0.00163394	false	-0.545027	0.0149593	0.0212971	false	-6.48975	2.72886e-13	8.70201e-13	down	NA	NA	NA	NA
210	LOC107403750	1.35105	1.43515e-06	2.27232e-06	up	-1.5196	9.22621e-06	1.84779e-05	down	0.748804	0.0716338	0.0919032	false	-2.66985	2.31791e-06	5.51187e-06	down
211	LOC107403752	1.08123	3.37291e-28	1.02474e-27	up	0.0497485	0.598755	0.642436	false	0.119219	0.164477	0.198535	false	-0.213949	0.021567	0.0320474	false
212	LOC107403753	-3.03119	3.60571e-36	1.26268e-35	down	-0.226186	0.654478	0.69483	false	0.346999	0.434419	0.480047	false	0.366792	0.291827	0.346999	false
213	LOC107403754	1.04287	1.82821e-62	9.10349e-62	up	-0.463867	6.70859e-11	1.93476e-10	false	-0.602638	1.89192e-13	6.06552e-13	false	0.540082	1.82235e-10	6.08065e-10	false
214	LOC107403758	2.11642	9.87358e-60	4.75989e-59	up	-1.67157	2.09354e-29	1.21082e-28	down	-0.599953	0.00563632	0.00842037	false	-1.30938	8.82825e-06	1.98338e-05	down
215	LOC107403759	6.4741	2.00752e-93	1.33565e-92	up	0.782485	1.84895e-14	6.44204e-14	false	1.87225	4.12043e-190	1.18172e-188	up	-0.789329	2.87125e-31	2.36175e-30	false
216	LOC107403762	2.89114	3.79202e-231	5.22002e-230	up	-0.0826457	0.295326	0.340742	false	-0.314626	5.40866e-05	9.95509e-05	false	-0.341833	6.85101e-05	0.000139782	false
217	LOC107403764	2.698	7.1102e-16	1.61928e-15	up	-0.847534	0.00285028	0.00444452	false	-0.645002	0.00623706	0.00926756	false	0.104489	0.679641	0.727362	false
218	LOC107403765	-4.77943	2.85284e-43	1.11383e-42	down	1.30859	0.0284266	0.0389399	up	-1.31016	0.017227	0.0242465	down	4.07063	1.64387e-32	1.39744e-31	up
219	LOC107403766	-3.75894	5.20323e-36	1.81823e-35	down	2.51955	7.49928e-10	2.04085e-09	up	-2.03639	1.03831e-08	2.55068e-08	down	1.26566	0.000653908	0.00119993	up
220	LOC107403768	NA	NA	NA	NA	NA	NA	NA	NA	7.18598	4.2509e-08	1.00468e-07	up	-3.56026	5.79438e-06	1.32654e-05	down
221	LOC107403771	-0.525739	2.59455e-12	5.27437e-12	false	1.7172	4.13675e-112	7.67667e-111	up	-0.0658337	0.242286	0.282989	false	0.810739	4.23623e-31	3.45927e-30	false
222	LOC107403772	NA	NA	NA	NA	NA	NA	NA	NA	NA	NA	NA	NA	6.35455	1.02486e-06	2.53133e-06	up
223	LOC107403773	-2.4955	7.62489e-102	5.36584e-101	down	1.84664	6.97349e-37	4.82141e-36	up	-0.950364	3.60745e-16	1.30951e-15	false	0.385896	0.00335179	0.00563308	false
224	LOC107403774	NA	NA	NA	NA	NA	NA	NA	NA	NA	NA	NA	NA	6.86942	3.57697e-07	9.2155e-07	up
225	LOC107403776	-3.4815	1.20438e-60	5.88185e-60	down	0.622575	0.0899429	0.114416	false	0.956902	0.0002591	0.000447442	false	0.221595	0.314562	0.371011	false
226	LOC107403778	0.509286	0.0139225	0.0170413	false	-2.82811	1.87898e-18	7.6944e-18	down	NA	NA	NA	NA	NA	NA	NA	NA
227	LOC107403780	-1.07523	0.0260357	0.03119	down	1.05973	0.0598973	0.0781957	false	0.0260944	0.953834	0.961246	false	0.193261	0.665906	0.715024	false
228	LOC107403781	2.3228	0.00238393	0.00308596	up	1.00182	0.460498	0.50874	false	0.457678	0.768598	0.797747	false	0.935623	0.452652	0.512021	false
229	LOC107403782	-1.62113	0.00363941	0.00464883	down	4.30423	3.82032e-25	1.94543e-24	up	-4.08587	7.26901e-32	4.34926e-31	down	2.85074	5.39976e-12	2.00946e-11	up
230	LOC107403783	1.05493	2.48641e-07	4.09356e-07	up	-2.40493	8.57781e-15	3.03467e-14	down	-2.08324	0.00120337	0.00194136	down	3.54604	3.00848e-12	1.13594e-11	up
231	LOC107403784	1.7276	7.25814e-79	4.26631e-78	up	-0.606099	3.79388e-10	1.04912e-09	false	0.0466162	0.637656	0.677953	false	-0.323683	0.00274539	0.00466458	false
232	LOC107403785	-0.171095	0.235668	0.258412	false	0.53126	0.00125231	0.00203383	false	-1.3255	6.65405e-14	2.18177e-13	down	1.54647	6.42684e-20	3.60105e-19	up
233	LOC107403786	-2.89104	1.64842e-47	6.8256e-47	down	0.374943	0.263373	0.307215	false	0.0742785	0.803787	0.829416	false	1.55707	2.58322e-12	9.80359e-12	up
234	LOC107403791	1.67895	6.21032e-99	4.27589e-98	up	-0.291408	2.57322e-05	4.93359e-05	false	-0.0723813	0.285348	0.328377	false	0.296572	0.000900433	0.00162306	false
235	LOC107403794	-4.96766	4.55957e-47	1.87814e-46	down	NA	NA	NA	NA	NA	NA	NA	NA	NA	NA	NA	NA
236	LOC107403795	-2.57895	1.35413e-11	2.681e-11	down	NA	NA	NA	NA	NA	NA	NA	NA	NA	NA	NA	NA
237	LOC107403796	1.47497	6.59605e-95	4.43415e-94	up	-0.10634	0.128186	0.158715	false	-0.429043	1.03219e-11	3.03867e-11	false	-0.201527	0.0209598	0.0312076	false
238	LOC107403797	-0.790739	6.27514e-16	1.4317e-15	false	1.28456	2.99865e-30	1.77388e-29	up	1.35778	2.75518e-78	3.56262e-77	up	-0.428908	6.56045e-07	1.64918e-06	false
239	LOC107403798	0.562157	2.11102e-50	9.08303e-50	false	-2.63533	0	0	down	2.0468	4.38768e-281	1.96305e-279	up	0.237823	1.94186e-05	4.20465e-05	false
240	LOC107403799	-2.67992	8.47414e-171	9.11814e-170	down	0.681123	2.34507e-08	5.78035e-08	false	1.2106	2.67291e-57	2.61819e-56	up	0.368327	1.15612e-06	2.83899e-06	false
241	LOC107403800	4.20724	6.17525e-166	6.4875e-165	up	-2.85186	3.66617e-82	4.94334e-81	down	-2.23344	1.27152e-10	3.5192e-10	down	1.04264	0.0155636	0.0236574	up
242	LOC107403801	6.19716	2.67757e-305	4.77288e-304	up	-2.65602	3.75643e-157	1.02674e-155	down	-1.29021	1.15402e-11	3.38729e-11	down	-1.24057	3.70619e-05	7.78554e-05	down
243	LOC107403802	2.15019	3.29315e-112	2.50592e-111	up	-0.572797	4.75846e-10	1.3085e-09	false	0.306705	0.00074515	0.00122837	false	-1.6147	6.1371e-44	7.01866e-43	down
244	LOC107403803	-3.69066	1.72349e-80	1.02807e-79	down	0.887837	0.00568881	0.00856815	false	1.16132	3.38737e-08	8.06551e-08	up	0.550859	0.000873536	0.00157665	false
245	LOC107403811	-0.232649	0.0335407	0.0397964	false	-2.0535	2.73699e-30	1.62173e-29	down	-2.43252	2.08587e-11	6.01299e-11	down	2.38131	3.48116e-11	1.22584e-10	up
246	LOC107403812	3.02922	1.3987e-07	2.33485e-07	up	-1.99656	0.000426082	0.000727602	down	NA	NA	NA	NA	NA	NA	NA	NA
247	LOC107403813	-2.3971	1.58954e-118	1.25059e-117	down	0.697689	2.11216e-06	4.47404e-06	false	0.0969523	0.427624	0.473327	false	0.425217	0.000325957	0.000619377	false
248	LOC107403814	-2.8815	8.29767e-32	2.68742e-31	down	0.971211	0.0113278	0.0163933	false	0.535452	0.0583822	0.0760302	false	-0.921358	0.00185573	0.00322275	false
249	LOC107403816	-2.3971	3.27784e-06	5.09539e-06	down	NA	NA	NA	NA	2.43645	0.000695215	0.00115146	up	-0.422267	0.453613	0.512945	false
250	LOC107403817	3.92776	1.18545e-16	2.76254e-16	up	-3.55633	6.58311e-10	1.79719e-09	down	NA	NA	NA	NA	NA	NA	NA	NA
251	LOC107403819	1.26508	3.61167e-52	1.59681e-51	up	-1.0577	7.56774e-30	4.42056e-29	down	1.00604	6.58326e-32	3.94422e-31	up	-0.475109	4.30528e-08	1.20939e-07	false
252	LOC107403821	2.12498	0	0	up	-0.280712	9.1193e-16	3.36463e-15	false	0.906815	7.32056e-169	1.86357e-167	false	-0.670307	1.03793e-48	1.32208e-47	false
253	LOC107403829	-0.942035	8.45278e-19	2.09352e-18	false	-3.99718	2.64492e-47	2.21007e-46	down	NA	NA	NA	NA	2.15645	7.32701e-06	1.66182e-05	up
254	LOC107403831	-2.4717	6.88963e-32	2.23614e-31	down	-0.54993	0.17439	0.210888	false	0.96264	0.00716088	0.0105631	false	-1.87779	3.0172e-06	7.09708e-06	down
255	LOC107403845	-3.33267	2.85274e-06	4.44947e-06	down	NA	NA	NA	NA	NA	NA	NA	NA	NA	NA	NA	NA
256	LOC107403848	-1.61774	1.82563e-32	5.99008e-32	down	0.823172	2.20811e-06	4.6713e-06	false	-0.834364	1.0244e-07	2.3579e-07	false	-0.456118	0.0157772	0.0239535	false
257	LOC107403849	6.04928	6.13497e-304	1.08723e-302	up	-1.61666	9.86251e-67	1.10015e-65	down	-3.37033	2.94182e-81	3.91135e-80	down	0.892237	0.001337	0.00235868	false
258	LOC107403850	-1.25044	1.19158e-26	3.5117e-26	down	0.0409059	0.79572	0.823912	false	1.52282	5.09576e-39	3.60592e-38	up	-0.56268	1.43629e-06	3.49758e-06	false
259	LOC107403851	-2.5354	3.2968e-80	1.96053e-79	down	1.44509	3.6075e-16	1.35666e-15	up	0.630722	2.81818e-07	6.28072e-07	false	-0.285364	0.0291123	0.0423033	false
260	LOC107403855	NA	NA	NA	NA	8.00904	2.77408e-79	3.62207e-78	up	-3.93494	2.39008e-250	9.15907e-249	down	3.06285	4.74719e-114	1.48136e-112	up
261	LOC107403856	-1.98804	7.59129e-06	1.15491e-05	down	2.17009	3.98449e-06	8.23533e-06	up	-7.17423	8.14611e-09	2.01385e-08	down	6.28301	1.23704e-06	3.03103e-06	up
262	LOC107403858	-3.91767	0.000903157	0.00120592	down	NA	NA	NA	NA	NA	NA	NA	NA	NA	NA	NA	NA
263	LOC107403861	-6.05314	3.9511e-06	6.11334e-06	down	6.44383	1.5298e-06	3.27718e-06	up	-4.44747	1.38507e-05	2.6861e-05	down	NA	NA	NA	NA
264	LOC107403862	-4.33972	8.5562e-08	1.44205e-07	down	NA	NA	NA	NA	NA	NA	NA	NA	NA	NA	NA	NA
265	LOC107403864	4.74207	0	0	up	-1.34991	7.80306e-142	1.86339e-140	down	-1.77995	9.46787e-133	1.90379e-131	down	-2.33595	1.70118e-65	2.8542e-64	down
266	LOC107403865	-2.44473	9.85787e-14	2.10865e-13	down	NA	NA	NA	NA	1.46031	0.0018694	0.00295119	up	-1.68099	0.000748302	0.00136151	down
267	LOC107403866	-1.70221	4.99081e-14	1.07641e-13	down	-2.60366	4.27779e-06	8.81044e-06	down	NA	NA	NA	NA	NA	NA	NA	NA
268	LOC107403867	2.82284	3.4557e-11	6.73926e-11	up	-0.365645	0.224786	0.265653	false	-1.26957	0.000514406	0.000862371	down	-1.39294	0.0205348	0.0306158	down
269	LOC107403868	-4.81959	1.64979e-07	2.74348e-07	down	NA	NA	NA	NA	NA	NA	NA	NA	NA	NA	NA	NA
270	LOC107403870	0.336552	0.0033535	0.00429468	false	-3.08993	2.74711e-51	2.44999e-50	down	-3.59687	1.17304e-08	2.87493e-08	down	NA	NA	NA	NA
271	LOC107403871	-0.434717	0.13567	0.152606	false	-1.98605	3.02091e-05	5.75184e-05	down	NA	NA	NA	NA	6.72534	3.9963e-10	1.30557e-09	up
272	LOC107403873	-3.45087	3.27204e-12	6.62826e-12	down	NA	NA	NA	NA	1.25082	0.00215282	0.00337896	up	0.430501	0.173674	0.218094	false
273	LOC107403875	-1.35915	3.99524e-13	8.38298e-13	down	-0.0644016	0.805017	0.832304	false	-0.263651	0.266423	0.308323	false	0.0738968	0.767607	0.80744	false
274	LOC107403879	-3.03103	6.25774e-124	5.12165e-123	down	2.05371	3.25012e-39	2.37084e-38	up	0.392688	4.50283e-05	8.34881e-05	false	-0.044332	0.643086	0.694623	false
275	LOC107403883	-2.05709	1.55685e-06	2.46136e-06	down	NA	NA	NA	NA	NA	NA	NA	NA	NA	NA	NA	NA
276	LOC107403885	1.14619	1.19703e-59	5.76415e-59	up	-0.0253341	0.737603	0.771393	false	-0.631647	4.23339e-16	1.53176e-15	false	0.360793	0.00179747	0.00312828	false
277	LOC107403889	1.49766	7.04824e-209	8.91454e-208	up	-0.0929478	0.0599815	0.0783	false	0.470743	3.22374e-27	1.70434e-26	false	-0.0509073	0.317709	0.374178	false
278	LOC107403890	2.86317	2.38208e-08	4.1262e-08	up	-0.432321	0.328828	0.375599	false	-0.256769	0.603698	0.646237	false	NA	NA	NA	NA
279	LOC107403892	1.67996	1.13516e-304	2.01841e-303	up	-0.93066	3.94397e-92	5.95996e-91	false	0.545791	1.9674e-34	1.25431e-33	false	-0.22488	8.1337e-06	1.83521e-05	false
280	LOC107403896	NA	NA	NA	NA	0.912513	0.121025	0.150517	false	3.46082	1.50517e-45	1.2161e-44	up	-4.87789	1.6864e-43	1.91269e-42	down
281	LOC107403897	-0.244194	0.569212	0.59396	false	-0.271497	0.53741	0.584284	false	3.43873	9.16891e-75	1.14028e-73	up	-2.20999	8.06061e-51	1.06231e-49	down
282	LOC107403899	0.335316	0.0188378	0.0228091	false	-0.035928	0.822797	0.847788	false	0.931966	7.40546e-13	2.31571e-12	false	1.30973	1.95816e-46	2.35747e-45	up
283	LOC107403902	-1.05614	3.80842e-08	6.52797e-08	down	1.08507	2.2176e-06	4.68973e-06	up	-0.478461	0.0148847	0.0211209	false	0.0951715	0.651413	0.702298	false
284	LOC107403905	-2.43024	3.12692e-110	2.34184e-109	down	0.274861	0.113817	0.142341	false	0.717613	1.52634e-07	3.46686e-07	false	-0.43567	0.000796268	0.00144509	false
285	LOC107403906	-0.838966	4.75124e-08	8.10175e-08	false	0.171204	0.400542	0.448771	false	-2.00714	8.99462e-15	3.07073e-14	down	1.11124	0.000292569	0.000558794	up
286	LOC107403909	-2.66905	7.35224e-60	3.55161e-59	down	3.3983	2.91018e-89	4.22535e-88	up	-4.64687	4.99133e-116	8.9864e-115	down	0.745086	0.101501	0.133807	false
287	LOC107403913	-2.74461	1.3458e-17	3.23043e-17	down	NA	NA	NA	NA	NA	NA	NA	NA	NA	NA	NA	NA
288	LOC107403914	-0.413237	0.0138569	0.0169659	false	0.36404	0.055832	0.0732467	false	1.60693	1.85346e-36	1.2372e-35	up	-0.327262	0.00312734	0.00527979	false
289	LOC107403915	-6.07222	3.78171e-06	5.85901e-06	down	NA	NA	NA	NA	NA	NA	NA	NA	NA	NA	NA	NA
290	LOC107403918	-3.22066	2.03425e-45	8.19112e-45	down	-0.440901	0.346841	0.394314	false	0.68411	0.111154	0.138514	false	-0.879938	0.042282	0.0597021	false
291	LOC107403919	-2.19466	3.02849e-12	6.1413e-12	down	2.15173	4.5082e-09	1.16585e-08	up	-1.31112	1.09528e-05	2.14056e-05	down	0.622412	0.0575847	0.0793538	false
292	LOC107403920	-1.24637	0.000544015	0.000736667	down	NA	NA	NA	NA	2.14497	4.14193e-06	8.39265e-06	up	-0.0249064	0.941857	0.952494	false
293	LOC107403923	1.94012	3.4809e-181	3.95063e-180	up	-0.303919	7.19641e-06	1.45329e-05	false	-1.58649	1.63133e-81	2.17868e-80	down	-0.0920871	0.474403	0.533071	false
294	LOC107403924	0.596785	2.44663e-33	8.12888e-33	false	-1.82689	1.02838e-160	2.92082e-159	down	1.16841	1.42785e-62	1.49519e-61	up	1.06148	4.45771e-41	4.74477e-40	up
295	LOC107403925	-2.85746	1.12676e-67	5.92162e-67	down	1.12783	2.09766e-06	4.44749e-06	up	-1.63452	1.11471e-11	3.27566e-11	down	2.56412	4.31111e-35	3.92315e-34	up
296	LOC107403928	-3.47676	1.01342e-18	2.5056e-18	down	NA	NA	NA	NA	NA	NA	NA	NA	NA	NA	NA	NA
297	LOC107403929	-6.47641	4.98321e-07	8.09424e-07	down	NA	NA	NA	NA	NA	NA	NA	NA	NA	NA	NA	NA
298	LOC107403931	1.75001	6.18721e-62	3.06303e-61	up	-0.101033	0.331731	0.378653	false	-0.419369	9.7827e-05	0.000176092	false	0.784904	1.16579e-13	4.78067e-13	false
299	LOC107403932	-0.951795	6.41157e-17	1.50698e-16	false	0.436266	0.00252144	0.0039552	false	-1.49201	1.28094e-19	5.33729e-19	down	-0.3431	0.131325	0.169377	false
300	LOC107403933	0.021579	0.86823	0.878066	false	0.178783	0.249442	0.292261	false	1.84445	1.71829e-70	2.01115e-69	up	-1.09892	5.062e-35	4.59943e-34	down
301	LOC107403934	-0.237599	0.541844	0.566926	false	4.99746	9.45124e-101	1.57512e-99	up	-1.84554	3.31509e-56	3.18448e-55	down	-0.147005	0.350408	0.408476	false
302	LOC107403935	0.422828	8.52929e-07	1.36814e-06	false	-1.30405	6.48628e-59	6.47878e-58	down	0.840658	1.58748e-29	8.89744e-29	false	-0.0631381	0.416485	0.475823	false
303	LOC107403936	-4.50162	4.29484e-28	1.3028e-27	down	NA	NA	NA	NA	NA	NA	NA	NA	0.887431	0.111651	0.146161	false
304	LOC107403937	-0.909107	0.0513484	0.0600275	false	0.859756	0.0848929	0.108471	false	-1.0568	0.0185543	0.025992	down	1.64114	0.00377427	0.00629858	up
305	LOC107403939	1.44156	3.95981e-280	6.52941e-279	up	0.23536	2.56088e-07	5.84621e-07	false	-0.248671	5.21918e-08	1.22559e-07	false	-0.103767	0.0513539	0.0713413	false
306	LOC107403940	-3.06315	7.28286e-22	1.94559e-21	down	0.340651	0.519008	0.566414	false	-0.0968418	0.831525	0.85454	false	0.109038	0.802187	0.836653	false
307	LOC107403944	3.51251	0	0	up	-0.0469159	0.285425	0.330369	false	0.696947	3.59673e-94	5.45946e-93	false	-0.0741407	0.137281	0.176331	false
308	LOC107403947	-1.55577	4.92782e-26	1.43601e-25	down	0.966093	1.60654e-07	3.71807e-07	false	-1.91436	2.05057e-23	9.69281e-23	down	1.40816	1.74965e-10	5.85122e-10	up
309	LOC107403948	3.85907	0	0	up	-0.174916	8.03998e-05	0.000147183	false	-1.68283	4.27484e-244	1.57089e-242	down	-0.292619	4.71418e-05	9.78646e-05	false
310	LOC107403949	1.31846	2.70523e-87	1.70774e-86	up	-0.742208	7.00065e-28	3.87954e-27	false	1.02374	1.0038e-61	1.04624e-60	up	-0.0398009	0.519382	0.57699	false
311	LOC107403950	1.91559	8.01821e-75	4.54408e-74	up	-1.82342	6.53242e-47	5.42098e-46	down	0.588735	0.000136302	0.000242134	false	0.00253202	0.985892	0.988945	false
312	LOC107403951	-1.00157	2.78449e-14	6.05448e-14	down	-0.494257	0.00823193	0.0121265	false	0.412277	0.0147261	0.0209058	false	0.603326	4.48718e-05	9.33371e-05	false
313	LOC107403952	-3.36948	1.63148e-84	1.00755e-83	down	1.30848	7.9677e-07	1.74813e-06	up	0.190013	0.334901	0.379593	false	-0.420921	0.0509083	0.0707774	false
314	LOC107403953	-1.65358	4.98856e-13	1.04241e-12	down	2.21857	2.91804e-20	1.26667e-19	up	-0.409994	0.0122376	0.0175696	false	-0.168699	0.341728	0.399509	false
315	LOC107403954	-2.00088	8.33498e-20	2.1187e-19	down	1.91132	3.75479e-14	1.29162e-13	up	1.2664	7.83958e-20	3.29646e-19	up	-0.23841	0.0557976	0.0770102	false
316	LOC107403955	1.69348	5.17531e-80	3.07164e-79	up	-0.952101	4.16672e-25	2.11945e-24	false	0.160607	0.0800129	0.101981	false	-0.690092	1.57599e-10	5.29731e-10	false
317	LOC107403956	-1.83539	1.53916e-27	4.62486e-27	down	-1.91037	2.25127e-08	5.55366e-08	down	1.11764	0.00356894	0.00545429	up	0.40229	0.177637	0.222584	false
318	LOC107403957	-1.14096	0.018998	0.0229901	down	-1.32409	0.018039	0.0254125	down	3.37892	0.00174123	0.00276006	up	0.788536	0.420978	0.480463	false
319	LOC107403959	1.23168	3.88047e-29	1.1991e-28	up	-0.910901	1.83435e-13	6.07734e-13	false	2.31391	2.75656e-150	6.20521e-149	up	-1.1899	1.37589e-48	1.74612e-47	down
320	LOC107403960	-0.213606	0.160035	0.178722	false	-1.87876	3.51203e-13	1.14619e-12	down	0.170844	0.616431	0.657899	false	-1.13091	0.00633032	0.0102168	down
321	LOC107403961	2.08582	0	0	up	-0.802719	7.01081e-71	8.26766e-70	false	-0.0868597	0.044729	0.0592722	false	0.259557	2.98055e-07	7.7484e-07	false
322	LOC107403962	4.21322	7.94414e-111	5.97898e-110	up	-3.06214	4.58966e-56	4.43073e-55	down	-1.52081	0.000389729	0.000662103	down	0.970622	0.0352094	0.0504106	false
323	LOC107403963	-0.365203	0.0617554	0.0716556	false	-1.80209	1.99709e-08	4.94951e-08	down	0.00447202	0.991603	0.992933	false	-0.711824	0.127162	0.164556	false
324	LOC107403964	-0.30156	0.00245388	0.00317324	false	0.189891	0.11388	0.142401	false	2.02022	3.6711e-154	8.46623e-153	up	-0.549482	9.49576e-14	3.91565e-13	false
325	LOC107403965	1.86042	1.68953e-67	8.86611e-67	up	-0.514847	9.94351e-07	2.16644e-06	false	0.290198	0.00596721	0.00888207	false	0.613755	1.08028e-08	3.17475e-08	false
326	LOC107403967	3.27539	3.26126e-223	4.32477e-222	up	-4.16411	8.38887e-158	2.30681e-156	down	0.29953	0.31907	0.36363	false	0.719152	0.00198263	0.00342994	false
327	LOC107403974	NA	NA	NA	NA	NA	NA	NA	NA	NA	NA	NA	NA	2.77332	5.1873e-13	2.05851e-12	up
328	LOC107403975	-1.42472	0.0257765	0.0308881	down	NA	NA	NA	NA	NA	NA	NA	NA	NA	NA	NA	NA
329	LOC107403976	-1.44693	6.03409e-25	1.71849e-24	down	0.879453	8.39506e-06	1.68691e-05	false	0.0109491	0.946887	0.955452	false	1.13337	3.46036e-12	1.30242e-11	up
330	LOC107403979	1.2225	1.24738e-139	1.11923e-138	up	0.881573	1.27631e-81	1.70824e-80	false	-0.760503	9.84173e-77	1.25002e-75	false	-0.0220089	0.736663	0.779631	false
331	LOC107403983	-0.695819	0.00032941	0.000452817	false	5.02437	0	0	up	-1.27982	4.33812e-101	6.98784e-100	down	1.69684	1.16803e-158	5.73333e-157	up
332	LOC107403986	4.33091	2.8842e-21	7.5966e-21	up	0.0470976	0.868071	0.887235	false	2.08747	1.01672e-32	6.21632e-32	up	0.538983	2.63301e-05	5.61788e-05	false
333	LOC107403989	4.24748	2.53627e-14	5.52038e-14	up	-2.16402	2.33738e-05	4.49757e-05	down	NA	NA	NA	NA	NA	NA	NA	NA
334	LOC107403993	4.79442	0	0	up	0.237781	2.44121e-11	7.22647e-11	false	-4.0804	0	0	down	-0.603656	1.45135e-14	6.28437e-14	false
335	LOC107403994	-0.418548	0.00183566	0.00239527	false	1.85599	2.29991e-47	1.92267e-46	up	-0.552032	5.74216e-08	1.34575e-07	false	-0.223389	0.0572312	0.078885	false
336	LOC107403996	-1.35646	2.11577e-73	1.18458e-72	down	0.261939	0.0129461	0.0186018	false	0.198099	0.0312958	0.0424432	false	-0.21926	0.0196203	0.0293478	false
337	LOC107403998	0.833637	1.98413e-12	4.04968e-12	false	0.751704	1.53955e-10	4.35493e-10	false	-1.56839	4.03788e-37	2.73615e-36	down	-1.37698	4.26752e-12	1.59734e-11	down
338	LOC107403999	1.50533	2.39179e-14	5.20963e-14	up	0.132041	0.490301	0.538257	false	-0.727676	0.000256029	0.000442311	false	-0.0456492	0.853635	0.880037	false
339	LOC107404001	1.58278	2.41171e-35	8.32933e-35	up	-1.22191	5.64142e-15	2.0131e-14	down	1.38343	7.9442e-20	3.33966e-19	up	-0.97108	8.99764e-12	3.30284e-11	false
340	LOC107404003	0.631524	1.64082e-06	2.59123e-06	false	-1.09578	1.50012e-10	4.24606e-10	down	1.86553	2.53728e-39	1.80977e-38	up	-0.825523	6.00864e-10	1.93322e-09	false
341	LOC107404004	-2.09423	9.17773e-177	1.01675e-175	down	5.27748	0	0	up	-0.643736	3.65548e-73	4.44721e-72	false	-1.59612	1.20459e-121	4.11175e-120	down
342	LOC107404010	1.49101	0	0	up	-1.6714	3.71767e-286	2.03229e-284	down	1.53682	4.55695e-216	1.49361e-214	up	-0.674284	6.436e-24	4.19293e-23	false
343	LOC107404014	3.18442	1.35091e-33	4.51793e-33	up	-5.1051	1.57424e-26	8.36633e-26	down	NA	NA	NA	NA	NA	NA	NA	NA
344	LOC107404016	1.2541	1.14467e-103	8.16576e-103	up	0.356213	2.0896e-11	6.21504e-11	false	-0.588882	1.95291e-26	1.01097e-25	false	-0.952037	3.52088e-14	1.48908e-13	false
345	LOC107404017	0.808816	2.44825e-80	1.45876e-79	false	-1.25367	4.89112e-129	1.05176e-127	down	0.781568	5.04989e-47	4.18006e-46	false	0.0120218	0.874387	0.897197	false
346	LOC107404018	0.587207	1.07137e-23	2.98237e-23	false	0.0683127	0.308123	0.354089	false	-1.40792	3.39942e-71	4.02621e-70	down	0.0870013	0.398807	0.457622	false
347	LOC107404022	1.31747	0.00605194	0.00762236	up	-1.29115	0.0149946	0.0213441	down	1.67602	0.000151626	0.000267973	up	-1.06682	0.0144295	0.0220389	down
348	LOC107404024	0.213254	0.372049	0.398055	false	-2.0784	7.05361e-10	1.92158e-09	down	1.96879	1.00326e-08	2.4676e-08	up	-0.660007	0.030456	0.0441032	false
349	LOC107404027	-1.1275	9.91952e-08	1.66682e-07	down	-1.59835	7.32689e-06	1.47899e-05	down	-0.34405	0.49648	0.541999	false	1.98058	2.53241e-07	6.6376e-07	up
350	LOC107404028	-1.05411	6.04443e-17	1.42194e-16	down	-1.11018	1.82705e-08	4.54235e-08	down	0.312098	0.142975	0.174678	false	-0.344314	0.108245	0.141986	false
351	LOC107404039	2.274	2.27261e-26	6.65533e-26	up	1.39086	7.84732e-23	3.71662e-22	up	-1.19248	8.70944e-20	3.65278e-19	down	0.497157	0.000963365	0.00172897	false
352	LOC107404040	4.40247	0	0	up	-1.22859	3.46236e-217	1.37202e-215	down	-0.641951	1.62661e-54	1.52647e-53	false	-0.211121	0.00416477	0.00690305	false
353	LOC107404041	3.301	7.0921e-16	1.6155e-15	up	-0.112923	0.702709	0.73946	false	-0.697098	0.0307886	0.0417893	false	0.176573	0.636542	0.688181	false
354	LOC107404042	-2.11768	9.87524e-11	1.88874e-10	down	NA	NA	NA	NA	NA	NA	NA	NA	-0.38597	0.486877	0.545643	false
355	LOC107404044	-1.47126	3.25668e-149	3.0966e-148	down	0.0383734	0.637342	0.678822	false	0.582754	2.21221e-15	7.75964e-15	false	0.310309	3.06371e-05	6.49639e-05	false
356	LOC107404045	3.2733	0	0	up	-0.663779	5.78235e-30	3.38966e-29	false	-0.00636256	0.905652	0.919734	false	-0.708522	5.46855e-16	2.57365e-15	false
357	LOC107404048	2.21057	5.75917e-36	2.0102e-35	up	-0.264424	0.0965647	0.122134	false	0.182564	0.218004	0.257111	false	-0.13285	0.344634	0.402536	false
358	LOC107404050	1.1732	5.85868e-62	2.90106e-61	up	-3.3124	9.10003e-201	3.27042e-199	down	-1.27737	2.57568e-07	5.75891e-07	down	1.30668	3.21779e-07	8.3323e-07	up
359	LOC107404051	1.69489	2.12213e-140	1.91946e-139	up	-0.662566	1.71274e-20	7.50834e-20	false	0.75876	2.13576e-26	1.10435e-25	false	0.142194	0.102213	0.134696	false
360	LOC107404052	5.04682	0	0	up	-1.08992	1.87707e-54	1.76421e-53	down	-1.08661	3.01818e-33	1.87092e-32	down	1.6767	8.4105e-86	1.9188e-84	up
361	LOC107404053	-0.184934	0.738715	0.757349	false	NA	NA	NA	NA	1.87715	5.52319e-07	1.20276e-06	up	-1.6585	1.97873e-06	4.74011e-06	down
362	LOC107404055	-1.23306	5.47653e-78	3.19532e-77	down	1.932	1.03934e-188	3.47383e-187	up	-0.589613	1.99885e-32	1.213e-31	false	-0.127179	0.130081	0.167919	false
363	LOC107404058	-3.69798	1.36651e-13	2.91164e-13	down	NA	NA	NA	NA	NA	NA	NA	NA	NA	NA	NA	NA
364	LOC107404061	NA	NA	NA	NA	1.43356	0.0167801	0.0237404	up	-0.585368	0.219366	0.258479	false	-0.888673	0.182967	0.228619	false
365	LOC107404063	NA	NA	NA	NA	NA	NA	NA	NA	7.68475	1.74733e-09	4.5084e-09	up	-6.539	2.81752e-07	7.35245e-07	down
366	LOC107404065	0.986167	0.0197849	0.0239125	false	-0.176263	0.697197	0.734597	false	1.49976	6.90131e-06	1.37183e-05	up	-0.96743	0.00710244	0.0113795	false
367	LOC107404067	1.60574	5.37611e-17	1.26681e-16	up	-0.621468	0.00404576	0.00620208	false	-0.869778	0.000644096	0.00107007	false	1.44872	2.58752e-11	9.17318e-11	up
368	LOC107404070	-3.50963	6.14624e-44	2.42452e-43	down	0.842639	0.0510677	0.0673763	false	0.837158	0.00677909	0.0100247	false	-1.4025	1.50525e-05	3.30098e-05	down
369	LOC107404074	4.70019	0	0	up	-0.589807	3.96361e-28	2.21204e-27	false	-1.19072	2.80391e-77	3.58163e-76	down	0.508072	4.2897e-11	1.50135e-10	false
370	LOC107404076	-0.682065	0.113271	0.128461	false	1.38448	0.00108607	0.00177417	up	0.195576	0.499896	0.545031	false	0.115045	0.699511	0.745715	false
371	LOC107404082	1.49875	6.45886e-12	1.29232e-11	up	-2.13971	2.80478e-14	9.69968e-14	down	3.12131	7.9006e-43	6.07081e-42	up	-0.990072	6.59568e-07	1.65757e-06	false
372	LOC107404084	-5.63345	3.61562e-05	5.28365e-05	down	NA	NA	NA	NA	NA	NA	NA	NA	NA	NA	NA	NA
373	LOC107404085	2.67855	1.17881e-56	5.46314e-56	up	-2.26049	7.1083e-35	4.69293e-34	down	1.75495	4.13497e-19	1.68602e-18	up	2.91677	2.149e-189	1.36266e-187	up
374	LOC107404086	1.03838	2.81832e-07	4.63071e-07	up	-0.515663	0.0255644	0.0352855	false	0.717734	0.000742744	0.00122486	false	-0.301182	0.174203	0.218649	false
375	LOC107404087	3.36337	7.90374e-43	3.06734e-42	up	-1.95448	6.18556e-150	1.59011e-148	down	1.08005	1.94936e-19	8.0642e-19	up	-0.632914	0.000244279	0.000470801	false
376	LOC107404089	-0.470245	2.77235e-10	5.21454e-10	false	1.54846	7.18442e-100	1.18321e-98	up	-0.0805292	0.140816	0.172289	false	0.00753588	0.908145	0.924806	false
377	LOC107404092	0.671703	4.03936e-05	5.88192e-05	false	-0.187855	0.31963	0.366084	false	1.47965	9.86353e-24	4.69962e-23	up	-1.09469	4.49337e-13	1.78911e-12	down
378	LOC107404094	-2.56436	6.74913e-05	9.68825e-05	down	NA	NA	NA	NA	5.02111	3.59448e-15	1.24834e-14	up	-4.83556	2.10294e-14	9.01378e-14	down
379	LOC107404108	0.382459	0.000510365	0.000692771	false	-2.77791	2.31291e-45	1.87649e-44	down	-2.60579	7.38038e-08	1.71242e-07	down	4.433	1.56123e-34	1.40212e-33	up
380	LOC107404109	3.19544	3.31572e-13	6.97983e-13	up	1.07577	0.000194731	0.000343258	up	-1.13941	0.000115475	0.000206378	down	1.19983	4.47121e-05	9.30267e-05	up
381	LOC107404110	-0.790821	1.52766e-05	2.28308e-05	false	0.299287	0.216674	0.257054	false	1.31332	3.04507e-14	1.01442e-13	up	0.110688	0.412014	0.47132	false
382	LOC107404111	-6.9033	7.30183e-35	2.49838e-34	down	NA	NA	NA	NA	NA	NA	NA	NA	NA	NA	NA	NA
383	LOC107404112	-4.08378	1.88949e-100	1.31537e-99	down	2.8486	2.52547e-31	1.53601e-30	up	-0.477786	0.00195802	0.00308512	false	0.340604	0.0472793	0.0661398	false
384	LOC107404113	0.155217	0.717569	0.737442	false	0.454144	0.306082	0.351877	false	-1.87387	0.000141998	0.000251704	down	NA	NA	NA	NA
385	LOC107404123	2.0741	9.99121e-128	8.3864e-127	up	0.43274	5.69369e-10	1.56001e-09	false	-1.73092	8.10888e-140	1.70725e-138	down	-0.353257	5.33484e-05	0.000110108	false
386	LOC107404127	-2.34012	0.00353127	0.00451583	down	3.09961	0.000153439	0.000273204	up	-0.286328	0.557306	0.601033	false	NA	NA	NA	NA
387	LOC107404141	-2.76768	5.7342e-05	8.27308e-05	down	NA	NA	NA	NA	NA	NA	NA	NA	NA	NA	NA	NA
388	LOC107404143	2.09793	6.73286e-171	7.25185e-170	up	0.668902	1.43339e-25	7.39893e-25	false	-0.512808	2.13338e-18	8.46164e-18	false	-1.43523	1.41243e-31	1.17273e-30	down
389	LOC107404145	1.69633	2.74186e-228	3.73106e-227	up	-0.161378	0.00282656	0.00440942	false	0.171913	0.000642543	0.00106768	false	-0.263863	5.05657e-06	1.16406e-05	false
390	LOC107404146	3.50747	5.40693e-122	4.35843e-121	up	-1.65246	2.58848e-33	1.64952e-32	down	-0.757442	0.000125013	0.000222788	false	-1.39772	5.13268e-07	1.30388e-06	down
391	LOC107404147	-2.00861	3.04242e-08	5.23771e-08	down	0.214712	0.701551	0.738455	false	1.77117	8.2156e-07	1.76291e-06	up	-0.0503047	0.856242	0.882186	false
392	LOC107404149	-2.66305	1.30057e-08	2.27896e-08	down	NA	NA	NA	NA	NA	NA	NA	NA	NA	NA	NA	NA
393	LOC107404154	-0.0335762	0.858814	0.869284	false	-0.636308	0.0139916	0.019998	false	-1.08636	0.00170781	0.00271021	down	1.2384	0.000599295	0.00110404	up
394	LOC107404155	-1.77717	5.81666e-07	9.40798e-07	down	2.16694	1.8553e-08	4.60942e-08	up	-0.945697	0.00156021	0.00248811	false	0.605264	0.0758523	0.102428	false
395	LOC107404161	1.84981	4.07813e-15	9.08394e-15	up	-2.10993	3.71976e-12	1.15362e-11	down	-7.19347	3.94635e-08	9.34796e-08	down	NA	NA	NA	NA
396	LOC107404169	0.593547	0.138206	0.155328	false	0.14794	0.733276	0.767266	false	-1.84162	0.000561948	0.000939257	down	NA	NA	NA	NA
397	LOC107404176	-3.59399	0.000377545	0.000517218	down	NA	NA	NA	NA	NA	NA	NA	NA	NA	NA	NA	NA
398	LOC107404180	-1.25475	4.08256e-10	7.63248e-10	down	-1.23749	0.000995315	0.00163327	down	2.44375	1.12828e-18	4.52425e-18	up	-1.5664	1.62301e-13	6.59944e-13	down
399	LOC107404181	-0.166213	0.724884	0.7441	false	1.60876	0.000386748	0.00066343	up	-0.33437	0.329094	0.373744	false	-0.063821	0.853906	0.880237	false
400	LOC107404183	-1.26	0.00436135	0.00554378	down	0.358562	0.485685	0.533609	false	-1.16654	0.0361373	0.0485849	down	0.875907	0.133226	0.171543	false
401	LOC107404186	-1.33918	4.38546e-37	1.56058e-36	down	0.72406	5.0847e-08	1.21905e-07	false	-0.878106	5.50887e-11	1.5523e-10	false	0.0074104	0.962427	0.970049	false
402	LOC107404187	-1.16242	3.2383e-37	1.15525e-36	down	0.984584	3.0383e-21	1.37033e-20	false	0.242585	0.00294307	0.00453809	false	0.00578358	0.948138	0.957977	false
403	LOC107404189	0.39597	1.64186e-14	3.5916e-14	false	-1.29117	8.33032e-102	1.4077e-100	down	1.50662	1.8118e-193	5.25511e-192	up	-1.1387	2.6206e-93	6.48526e-92	down
404	LOC107404192	3.51496	2.13098e-188	2.49417e-187	up	-0.248954	0.009498	0.0138859	false	-1.21913	3.92869e-26	2.01398e-25	down	-1.9377	1.02579e-23	6.62948e-23	down
405	LOC107404193	1.90589	4.44597e-70	2.40526e-69	up	-0.949002	1.14299e-16	4.37454e-16	false	0.286629	0.0163829	0.023133	false	-0.775881	2.00272e-09	6.22004e-09	false
406	LOC107404194	0.0798426	0.307703	0.332782	false	-0.308653	0.000117974	0.000212202	false	0.0729258	0.338984	0.383832	false	1.06062	3.88349e-33	3.3574e-32	up
407	LOC107404195	-12.7074	4.55957e-27	1.35706e-26	down	NA	NA	NA	NA	NA	NA	NA	NA	NA	NA	NA	NA
408	LOC107404196	2.80654	1.26773e-107	9.3018e-107	up	0.266296	0.00909194	0.0133115	false	-1.26993	3.12922e-42	2.37391e-41	down	0.623166	5.05249e-09	1.52353e-08	false
409	LOC107404205	1.5884	5.34946e-17	1.26095e-16	up	1.22526	2.61745e-15	9.49323e-15	up	-8.70665	8.92697e-25	4.40345e-24	down	8.94877	3.23947e-26	2.29597e-25	up
410	LOC107404206	0.748936	0.000286394	0.00039547	false	1.10077	4.31552e-09	1.11682e-08	up	-2.56453	1.11477e-31	6.6257e-31	down	-0.80662	0.0415053	0.0586659	false
411	LOC107404210	-2.69631	1.45396e-18	3.57823e-18	down	2.05573	7.72478e-08	1.82643e-07	up	-0.857677	0.00404343	0.0061448	false	1.32197	9.99019e-07	2.46955e-06	up
412	LOC107404213	-7.55578	0	0	down	-3.32919	4.6161e-09	1.1929e-08	down	NA	NA	NA	NA	6.2874	2.40277e-12	9.14211e-12	up
413	LOC107404214	1.81396	0	0	up	-0.21383	1.06501e-06	2.3151e-06	false	0.135304	0.000964619	0.00157178	false	0.379608	3.47992e-11	1.22564e-10	false
414	LOC107404215	-5.13631	0.000244739	0.000339356	down	NA	NA	NA	NA	NA	NA	NA	NA	NA	NA	NA	NA
415	LOC107404216	-0.744572	2.91822e-12	5.92051e-12	false	1.384	5.32427e-36	3.60965e-35	up	-1.27142	1.86593e-36	1.2446e-35	down	-0.0190352	0.883172	0.904129	false
416	LOC107404218	1.1165	3.59342e-17	8.51068e-17	up	-0.0857792	0.434852	0.482906	false	0.161353	0.11271	0.140259	false	-0.143243	0.146035	0.186393	false
417	LOC107404220	0.647047	0.256254	0.279663	false	1.16422	0.0160277	0.0227362	up	-0.979243	0.0131717	0.0188291	false	0.915006	0.0267744	0.0391635	false
418	LOC107404221	2.19576	2.56752e-108	1.89364e-107	up	-1.58286	1.33146e-37	9.36256e-37	down	0.13875	0.327496	0.372118	false	-0.96581	3.81151e-11	1.33925e-10	false
419	LOC107404222	-1.04406	6.83548e-05	9.80693e-05	down	-0.679636	0.0757722	0.0974206	false	0.347921	0.383356	0.42884	false	-0.843386	0.0507055	0.0705506	false
420	LOC107404223	-7.84226	3.23382e-58	1.53027e-57	down	NA	NA	NA	NA	NA	NA	NA	NA	NA	NA	NA	NA
421	LOC107404225	1.75938	5.08144e-78	2.96561e-77	up	-1.62141	1.36373e-58	1.35767e-57	down	-0.334926	0.0110009	0.0158745	false	0.0196092	0.888126	0.90847	false
422	LOC107404227	-0.386502	0.162189	0.180976	false	1.10495	0.00020694	0.000363719	up	-0.524626	0.0441298	0.0585388	false	0.0566431	0.837847	0.867095	false
423	LOC107404228	-1.53651	3.33843e-37	1.19018e-36	down	0.723945	7.12884e-06	1.44077e-05	false	-0.0402022	0.769092	0.798125	false	0.670254	5.38909e-07	1.3661e-06	false
424	LOC107404229	1.3305	0.000394821	0.000540262	up	-1.35016	0.00412398	0.00631506	down	3.12248	4.37631e-22	1.98526e-21	up	1.06028	1.40167e-07	3.75733e-07	up
425	LOC107404230	3.41741	4.67801e-36	1.63604e-35	up	-3.99961	1.096e-25	5.67677e-25	down	NA	NA	NA	NA	NA	NA	NA	NA
426	LOC107404232	1.77699	1.43606e-08	2.51116e-08	up	-0.324559	0.429575	0.477747	false	-0.688943	0.114877	0.142717	false	-0.11054	0.742842	0.785238	false
427	LOC107404233	-0.985718	0.00481965	0.00610902	false	1.49244	0.00149407	0.00240708	up	1.1486	0.000411808	0.000697955	up	1.0073	3.46933e-10	1.14032e-09	up
428	LOC107404234	1.77802	0.000380228	0.000520714	up	1.58948	6.62735e-06	1.34316e-05	up	-1.18249	0.000156544	0.000276474	down	-1.30218	0.00917159	0.0144747	down
429	LOC107404235	NA	NA	NA	NA	NA	NA	NA	NA	NA	NA	NA	NA	3.26429	7.79674e-17	3.8218e-16	up
430	LOC107404236	-3.13528	5.65043e-06	8.67049e-06	down	NA	NA	NA	NA	NA	NA	NA	NA	0.849552	0.159424	0.202021	false
431	LOC107404237	-1.03773	1.39852e-71	7.68565e-71	down	1.0255	5.31235e-69	6.11763e-68	up	-0.792593	4.73447e-49	4.05591e-48	false	1.02112	1.42693e-33	1.25124e-32	up
432	LOC107404240	-2.032	0.00633132	0.00795872	down	2.71208	0.000161872	0.000287485	up	-1.38579	0.00885507	0.0129311	down	NA	NA	NA	NA
433	LOC107404241	-11.0662	8.55986e-21	2.22951e-20	down	NA	NA	NA	NA	NA	NA	NA	NA	NA	NA	NA	NA
434	LOC107404247	1.84081	1.68378e-09	3.0683e-09	up	0.93217	0.000245554	0.000429051	false	-5.45688	4.57439e-21	2.00596e-20	down	NA	NA	NA	NA
435	LOC107404258	-0.827499	0.000448846	0.000611873	false	-1.03829	0.00627823	0.00939847	down	0.876345	0.0215058	0.0298648	false	-1.99916	8.95076e-05	0.000180726	down
436	LOC107404259	-3.29951	7.11137e-13	1.47703e-12	down	NA	NA	NA	NA	1.80837	0.00220894	0.00346188	up	-1.64897	0.0048521	0.00796817	down
437	LOC107404260	-2.11176	5.53762e-05	7.99703e-05	down	NA	NA	NA	NA	NA	NA	NA	NA	NA	NA	NA	NA
438	LOC107404261	2.53985	3.88871e-05	5.6699e-05	up	0.468863	0.337045	0.384167	false	-5.43598	2.61363e-06	5.38061e-06	down	NA	NA	NA	NA
439	LOC107404262	-0.296903	0.0561439	0.0653827	false	-1.12135	1.22638e-07	2.86124e-07	down	0.175434	0.476588	0.521972	false	0.108184	0.667617	0.716395	false
440	LOC107404264	-1.29731	0.00357147	0.00456478	down	0.359293	0.46441	0.512625	false	-0.978993	0.0570601	0.0744006	false	0.921222	0.0707767	0.096018	false
441	LOC107404265	-0.85411	0.000137488	0.000193687	false	-1.46608	2.99532e-05	5.7061e-05	down	-0.181562	0.674984	0.712446	false	-0.167478	0.746345	0.788239	false
442	LOC107404268	-0.211427	0.554857	0.579745	false	1.81747	1.35987e-07	3.16576e-07	up	-0.077132	0.916611	0.929176	false	-0.819392	0.221474	0.271368	false
443	LOC107404269	2.61174	0.081113	0.0931791	false	-0.199141	0.903163	0.916797	false	-4.03952	0.0177983	0.0249917	down	NA	NA	NA	NA
444	LOC107404272	-3.03794	2.40708e-05	3.55529e-05	down	NA	NA	NA	NA	NA	NA	NA	NA	NA	NA	NA	NA
445	LOC107404275	-3.52084	0.000447663	0.000610376	down	NA	NA	NA	NA	NA	NA	NA	NA	NA	NA	NA	NA
446	LOC107404276	-2.68651	6.82079e-15	1.50954e-14	down	NA	NA	NA	NA	NA	NA	NA	NA	NA	NA	NA	NA
447	LOC107404287	2.50194	1.64469e-12	3.36523e-12	up	-1.53894	1.57869e-05	3.08747e-05	down	1.01448	0.0178088	0.0250045	up	-0.529097	0.317448	0.373944	false
448	LOC107404288	-4.34697	4.26276e-85	2.6448e-84	down	-4.83215	1.81027e-06	3.85436e-06	down	6.84407	6.86011e-15	2.35369e-14	up	-3.38603	3.40994e-19	1.84957e-18	down
449	LOC107404289	0.149815	0.223155	0.245499	false	-1.12484	1.23676e-10	3.51872e-10	down	0.576188	0.0017645	0.00279472	false	0.256259	0.108969	0.14287	false
450	LOC107404291	-0.542291	0.00481759	0.00610717	false	1.75573	4.40381e-21	1.9715e-20	up	-1.61986	1.12547e-20	4.86978e-20	down	0.552793	0.0249198	0.0366474	false
451	LOC107404296	0.815525	3.24213e-14	7.03522e-14	false	-0.66012	1.48039e-07	3.43619e-07	false	-1.60782	5.65245e-20	2.3897e-19	down	0.889354	1.09835e-05	2.44294e-05	false
452	LOC107404301	-3.2262	1.23874e-32	4.07447e-32	down	1.16582	0.00663747	0.0099049	up	0.449588	0.16319	0.197128	false	1.61888	8.45394e-12	3.11352e-11	up
453	LOC107404304	-1.63268	0.00243229	0.00314646	down	NA	NA	NA	NA	NA	NA	NA	NA	NA	NA	NA	NA
454	LOC107404305	2.48205	0.0662034	0.0765669	false	-1.70405	0.00169718	0.00271792	down	2.78506	0.0266175	0.0364626	up	-0.959375	0.444529	0.50408	false
455	LOC107404306	NA	NA	NA	NA	NA	NA	NA	NA	5.13961	1.404e-08	3.42829e-08	up	-2.94333	0.154202	0.195975	false
456	LOC107404307	0.649754	0.00492302	0.0062373	false	-3.46674	1.6515e-28	9.33159e-28	down	NA	NA	NA	NA	0.751779	0.155272	0.197208	false
457	LOC107404315	3.15001	5.71579e-102	4.02501e-101	up	-2.20217	8.51327e-42	6.53032e-41	down	-2.95338	1.35198e-15	4.79204e-15	down	3.97841	4.69149e-35	4.26712e-34	up
458	LOC107404324	0.973238	0.00645255	0.00810443	false	-1.0983	0.0212428	0.0296611	down	-6.46934	3.71222e-06	7.54159e-06	down	7.22452	3.53592e-08	1.00021e-07	up
459	LOC107404326	NA	NA	NA	NA	NA	NA	NA	NA	NA	NA	NA	NA	3.63396	9.30485e-05	0.000187571	up
460	LOC107404327	1.422	6.74167e-13	1.40202e-12	up	-0.780147	3.28351e-05	6.23612e-05	false	-3.46366	2.17018e-32	1.31475e-31	down	3.59617	1.42234e-36	1.35381e-35	up
461	LOC107404329	0.0367476	0.911046	0.917583	false	0.200821	0.591954	0.636004	false	-3.8376	5.47162e-09	1.3697e-08	down	3.29508	8.00241e-06	1.80718e-05	up
462	LOC107404330	NA	NA	NA	NA	NA	NA	NA	NA	NA	NA	NA	NA	5.69631	2.67086e-05	5.69183e-05	up
463	LOC107404331	-0.0150103	0.941287	0.94523	false	-0.334374	0.225679	0.266604	false	2.2905	3.03716e-36	2.01531e-35	up	-1.91041	3.43706e-30	2.73767e-29	down
464	LOC107404336	-0.456997	0.0039308	0.00501024	false	-0.1567	0.447638	0.495694	false	-3.36092	3.38397e-23	1.59033e-22	down	4.30767	8.00453e-47	9.72883e-46	up
465	LOC107404337	0.548213	0.108652	0.123466	false	0.85728	0.00439496	0.00670399	false	-9.21483	2.86826e-14	9.57477e-14	down	8.26999	3.36026e-11	1.18443e-10	up
466	LOC107404339	-4.06812	1.46511e-126	1.22066e-125	down	0.660707	0.0246855	0.0341451	false	0.367873	0.135245	0.166038	false	0.479567	0.0287501	0.0418077	false
467	LOC107404342	-0.544759	0.00908791	0.0112869	false	-0.541833	0.0178479	0.0251707	false	0.915478	7.76758e-07	1.66957e-06	false	-1.04977	5.26885e-06	1.21042e-05	down
468	LOC107404343	1.1307	1	1	false	-0.187746	0.520528	0.567937	false	-1.55518	2.81381e-05	5.31461e-05	down	0.714191	0.070569	0.0957776	false
469	LOC107404344	2.0282	7.38023e-24	2.06034e-23	up	-1.84903	6.94401e-14	2.35125e-13	down	-1.96257	0.190864	0.227805	false	4.98138	0.000700895	0.00128075	up
470	LOC107404348	0.0407061	0.605034	0.629032	false	-1.50537	1.09749e-31	6.73373e-31	down	-1.23957	1.93485e-08	4.67983e-08	down	1.47629	1.56916e-11	5.6472e-11	up
471	LOC107404353	-4.67726	0.000487533	0.000662748	down	NA	NA	NA	NA	NA	NA	NA	NA	NA	NA	NA	NA
472	LOC107404354	-0.520633	3.32725e-08	5.71607e-08	false	0.163806	0.174665	0.211192	false	1.20602	4.4844e-41	3.32035e-40	up	-0.540688	1.26539e-09	3.98562e-09	false
473	LOC107404357	-5.32839	9.15126e-281	1.51247e-279	down	-0.533567	0.133454	0.164743	false	-0.782329	0.0769613	0.0983293	false	0.603493	0.177719	0.222655	false
474	LOC107404360	1.89963	8.18544e-50	3.49865e-49	up	-1.58958	1.47498e-30	8.77976e-30	down	-0.339271	0.0621518	0.0806051	false	3.60353	1.51503e-220	1.244e-218	up
475	LOC107404363	-0.0861057	0.633067	0.656354	false	0.0588071	0.789175	0.818208	false	1.36146	1.0259e-16	3.80904e-16	up	-0.00598082	0.964825	0.971848	false
476	LOC107404365	-1.08085	6.3723e-13	1.32598e-12	down	-0.0711891	0.725754	0.760404	false	-0.256193	0.217231	0.256317	false	0.423225	0.0386639	0.0549592	false
477	LOC107404369	2.0581	6.79705e-19	1.68933e-18	up	0.569223	0.00280386	0.00437665	false	2.04424	1.62691e-78	2.10675e-77	up	-1.89115	1.14948e-36	1.09702e-35	down
478	LOC107404373	2.65912	2.39131e-164	2.49259e-163	up	-3.88459	1.18822e-140	2.8116e-139	down	-1.63675	2.11132e-05	4.02859e-05	down	2.0999	7.13329e-10	2.28475e-09	up
479	LOC107404374	2.16752	4.57833e-23	1.25773e-22	up	2.57413	2.05189e-100	3.3947e-99	up	-1.41613	2.6132e-47	2.17516e-46	down	1.76932	2.14114e-74	4.19239e-73	up
480	LOC107404376	-0.290797	0.0458914	0.0538931	false	-0.094946	0.592959	0.637008	false	-0.278104	0.132848	0.163365	false	1.0219	3.39522e-09	1.03838e-08	up
481	LOC107404378	-5.31934	3.61904e-05	5.28828e-05	down	NA	NA	NA	NA	NA	NA	NA	NA	NA	NA	NA	NA
482	LOC107404381	-0.593311	0.0881437	0.100967	false	1.41168	0.000119314	0.000214547	up	0.744745	0.00273577	0.00423597	false	-1.13436	2.26046e-05	4.85731e-05	down
483	LOC107404382	-1.12978	0.152524	0.17062	false	NA	NA	NA	NA	1.42062	0.00886654	0.0129447	up	-0.990268	0.0229955	0.0340367	false
484	LOC107404387	0.283057	0.509078	0.534399	false	1.88963	2.53645e-07	5.79409e-07	up	-0.910389	0.00210567	0.00330815	false	-1.15027	0.00465692	0.00766178	down
485	LOC107404388	3.11783	5.66944e-226	7.6321e-225	up	0.447031	1.60104e-10	4.52325e-10	false	-0.516831	1.21178e-15	4.30106e-15	false	-2.20581	1.817e-80	3.86802e-79	down
486	LOC107404389	-5.13266	1.36259e-63	6.87156e-63	down	NA	NA	NA	NA	NA	NA	NA	NA	NA	NA	NA	NA
487	LOC107404390	-3.94453	2.28142e-06	3.57563e-06	down	NA	NA	NA	NA	NA	NA	NA	NA	NA	NA	NA	NA
488	LOC107404399	-1.40875	2.86499e-65	1.47125e-64	down	0.590124	1.73946e-09	4.61608e-09	false	-1.93723	3.70032e-66	4.09783e-65	down	0.0550002	0.736103	0.779131	false
489	LOC107404400	-5.27931	1.59977e-120	1.27319e-119	down	1.6286	1.43284e-05	2.81495e-05	up	1.31658	3.42777e-10	9.26356e-10	up	0.753181	3.10942e-06	7.30533e-06	false
490	LOC107404401	-7.43775	1.45106e-68	7.71141e-68	down	NA	NA	NA	NA	NA	NA	NA	NA	NA	NA	NA	NA
491	LOC107404404	1.58964	1.9137e-07	3.16876e-07	up	-2.00916	1.11088e-06	2.41021e-06	down	NA	NA	NA	NA	NA	NA	NA	NA
492	LOC107404406	2.05017	2.66592e-212	3.41433e-211	up	-0.34181	2.78915e-08	6.8341e-08	false	0.695071	1.16734e-38	8.19243e-38	false	-0.4956	2.35917e-17	1.18211e-16	false
493	LOC107404407	0.520717	4.16778e-05	6.06313e-05	false	-0.509936	0.000953681	0.00156835	false	1.04375	1.5258e-14	5.14521e-14	up	0.0778797	0.510868	0.568916	false
494	LOC107404410	-0.596371	0.0362385	0.0428567	false	1.39021	2.11408e-06	4.47759e-06	up	1.43791	6.39166e-18	2.49531e-17	up	-0.158318	0.27745	0.331853	false
495	LOC107404411	-1.31475	1.24536e-07	2.08377e-07	down	0.644046	0.051476	0.0678853	false	-2.62086	1.6992e-09	4.38801e-09	down	NA	NA	NA	NA
496	LOC107404412	NA	NA	NA	NA	NA	NA	NA	NA	4.83887	1.52534e-10	4.20219e-10	up	-2.87432	0.0164567	0.0249193	down
497	LOC107404414	-0.244347	0.195585	0.216396	false	-0.174846	0.447147	0.49525	false	1.47568	1.96282e-19	8.11612e-19	up	-0.565033	0.000146941	0.000289721	false
498	LOC107404415	-5.86353	5.03064e-18	1.22156e-17	down	NA	NA	NA	NA	NA	NA	NA	NA	NA	NA	NA	NA
499	LOC107404417	1.21465	0.139045	0.156246	false	-2.35152	0.00582801	0.00876326	down	1.73804	0.108045	0.134979	false	-1.38105	0.199875	0.24796	false
500	LOC107404418	0.681083	0.0368732	0.043576	false	1.26852	2.95483e-05	5.63252e-05	up	0.287421	0.220953	0.260161	false	-1.48439	1.00193e-07	2.7239e-07	down
501	LOC107404419	3.38627	1.53403e-09	2.79926e-09	up	-1.65477	0.00104134	0.00170555	down	NA	NA	NA	NA	NA	NA	NA	NA
502	LOC107404420	NA	NA	NA	NA	NA	NA	NA	NA	2.03629	0.0043782	0.00662341	up	-0.913228	0.122244	0.158652	false
503	LOC107404429	6.66701	0	0	up	-2.90448	0	0	down	-2.87746	5.03417e-170	1.29442e-168	down	-0.44708	0.016053	0.0243578	false
504	LOC107404432	-1.26625	5.96994e-17	1.40488e-16	down	0.21485	0.322251	0.368737	false	-0.353246	0.0945433	0.119185	false	0.463864	0.0508286	0.0706942	false
505	LOC107404434	2.6338	1.81411e-253	2.70494e-252	up	-1.56229	2.96664e-77	3.76514e-76	down	-1.12556	1.11884e-20	4.84225e-20	down	-0.432929	0.00871504	0.0138031	false
506	LOC107404435	-1.87102	0.0210265	0.0253729	down	NA	NA	NA	NA	4.59882	1.06398e-05	2.08258e-05	up	0.561478	0.17519	0.219764	false
507	LOC107404438	2.96167	0	0	up	-1.29956	6.32103e-107	1.11379e-105	down	0.319578	6.0094e-07	1.30372e-06	false	0.146934	0.0387846	0.0551264	false
508	LOC107404439	1.21592	0.000648617	0.000873874	up	-1.12011	0.0100349	0.0146249	down	-2.16701	0.00182981	0.00289252	down	NA	NA	NA	NA
509	LOC107404441	-2.90565	5.54265e-09	9.89073e-09	down	2.3409	1.23037e-06	2.65801e-06	up	-0.45835	0.031228	0.0423601	false	1.30887	3.70541e-08	1.04599e-07	up
510	LOC107404442	-6.83559	1.4917e-15	3.36038e-15	down	NA	NA	NA	NA	NA	NA	NA	NA	NA	NA	NA	NA
511	LOC107404443	NA	NA	NA	NA	2.29969	0.000997509	0.00163672	up	-1.9009	0.0010492	0.00170228	down	NA	NA	NA	NA
512	LOC107404444	-1.74924	2.12572e-13	4.50368e-13	down	0.454221	0.12432	0.154286	false	0.399773	0.0761941	0.0973909	false	0.39793	0.0503844	0.0701531	false
513	LOC107404446	-1.02749	0.00941873	0.0116801	down	1.42557	0.000986528	0.00161973	up	-0.49519	0.156651	0.189907	false	0.127984	0.750555	0.79204	false
514	LOC107404447	2.08909	1.73129e-128	1.45953e-127	up	-0.416453	2.10326e-08	5.20481e-08	false	-0.706348	3.94145e-20	1.67266e-19	false	0.816684	4.94542e-25	3.33022e-24	false
515	LOC107404448	1.21655	1.08102e-14	2.38037e-14	up	-0.395128	0.0103213	0.0150158	false	0.310996	0.0332912	0.0449781	false	-0.0786757	0.713624	0.759035	false
516	LOC107404450	1.02392	0.000669134	0.000900833	up	-3.39419	5.37094e-14	1.83056e-13	down	NA	NA	NA	NA	NA	NA	NA	NA
517	LOC107404451	5.00309	0	0	up	-0.648459	2.49946e-23	1.2023e-22	false	0.848881	7.868e-42	5.91124e-41	false	-0.509894	5.47521e-07	1.38714e-06	false
518	LOC107404457	-5.95779	6.59953e-06	1.00805e-05	down	NA	NA	NA	NA	NA	NA	NA	NA	NA	NA	NA	NA
519	LOC107404458	1.97731	2.61951e-103	1.86122e-102	up	-0.861469	5.24643e-25	2.65822e-24	false	0.491834	1.16823e-13	3.78195e-13	false	-0.0695099	0.474274	0.53306	false
520	LOC107404459	-6.63665	2.491e-10	4.69486e-10	down	NA	NA	NA	NA	NA	NA	NA	NA	NA	NA	NA	NA
521	LOC107404460	3.25968	5.60313e-59	2.67938e-58	up	-1.34187	3.56279e-13	1.16255e-12	down	-0.504842	0.0380461	0.050956	false	-1.41573	1.3544e-05	2.9856e-05	down
522	LOC107404461	-2.25386	5.32436e-20	1.3599e-19	down	-0.135577	0.621147	0.663481	false	-0.998715	0.00240743	0.00375519	false	-0.470183	0.315526	0.372049	false
523	LOC107404462	1.836	2.6471e-57	1.23754e-56	up	-0.360408	0.00286306	0.00446138	false	-0.652117	8.80154e-07	1.88434e-06	false	-0.0267858	0.857379	0.883204	false
524	LOC107404463	0.868828	4.83204e-16	1.106e-15	false	-1.00014	2.64305e-15	9.58224e-15	down	-0.625112	9.87298e-05	0.000177628	false	1.22623	6.2623e-17	3.08492e-16	up
525	LOC107404464	-2.75567	1.63523e-61	8.05235e-61	down	1.67157	2.05293e-14	7.14313e-14	up	-0.0672607	0.674647	0.712185	false	-0.544386	0.00202774	0.00350507	false
526	LOC107404465	-4.23632	0.00525824	0.00664977	down	NA	NA	NA	NA	NA	NA	NA	NA	-1.25398	1	1	false
527	LOC107404466	2.6476	4.6681e-30	1.46648e-29	up	-1.73731	1.07109e-05	2.13266e-05	down	-0.227999	0.422269	0.467834	false	-2.09766	1.07935e-08	3.17252e-08	down
528	LOC107404468	-1.0573	0.0100444	0.01243	down	NA	NA	NA	NA	NA	NA	NA	NA	NA	NA	NA	NA
529	LOC107404469	-1.37388	3.48634e-09	6.27694e-09	down	0.727713	0.0176198	0.0248644	false	1.27089	1.58086e-09	4.09068e-09	up	0.155462	0.403025	0.462045	false
530	LOC107404470	1.07929	7.17228e-54	3.22586e-53	up	0.851948	4.23699e-33	2.68871e-32	false	-0.677508	2.47687e-26	1.27778e-25	false	-1.61001	5.77717e-59	8.66479e-58	down
531	LOC107404471	2.96231	2.77856e-154	2.73208e-153	up	-1.53124	4.3645e-48	3.67399e-47	down	-0.439408	0.000986691	0.00160628	false	-1.42141	4.50616e-14	1.89613e-13	down
532	LOC107404472	0.519885	0.209537	0.231138	false	1.10963	0.00694954	0.0103425	up	-1.16983	0.00217757	0.00341571	down	1.71027	0.000227311	0.000439239	up
533	LOC107404475	0.0554119	0.911825	0.918324	false	0.138719	0.790857	0.81953	false	-0.210344	0.658041	0.696411	false	1.01666	0.0101013	0.0158159	up
534	LOC107404478	-0.547469	8.10036e-06	1.23007e-05	false	-0.846211	5.21157e-06	1.0643e-05	false	1.72103	1.62003e-28	8.83635e-28	up	-0.996813	2.86439e-12	1.08383e-11	false
535	LOC107404479	-10.1375	1.28322e-17	3.08161e-17	down	NA	NA	NA	NA	NA	NA	NA	NA	1.51819	0.000463868	0.000865123	up
536	LOC107404480	0.944594	2.42505e-06	3.79572e-06	false	-0.344116	0.0354311	0.0478203	false	0.740179	1.62461e-07	3.68353e-07	false	1.01222	6.20775e-10	1.99404e-09	up
537	LOC107404483	NA	NA	NA	NA	NA	NA	NA	NA	2.14076	0.00135974	0.00218183	up	-3.03804	0.000132774	0.000263067	down
538	LOC107404484	-0.10416	0.562655	0.587433	false	-0.76876	0.00166924	0.00267553	false	3.04759	9.39521e-97	1.45699e-95	up	-2.37447	5.1239e-40	5.308e-39	down
539	LOC107404485	-6.08776	4.85878e-06	7.47939e-06	down	NA	NA	NA	NA	NA	NA	NA	NA	NA	NA	NA	NA
540	LOC107404486	-2.10029	4.08994e-35	1.40595e-34	down	1.26893	3.12777e-08	7.63804e-08	up	-0.367365	0.0556609	0.0726768	false	-1.33867	4.88216e-07	1.24219e-06	down
541	LOC107404488	-2.17094	4.25983e-15	9.48372e-15	down	2.42372	1.11943e-15	4.11267e-15	up	2.56252	1.29699e-88	1.87185e-87	up	-3.65162	1.27877e-101	3.48397e-100	down
542	LOC107404489	NA	NA	NA	NA	NA	NA	NA	NA	5.15762	8.89108e-40	6.40816e-39	up	-3.72752	3.0951e-38	3.06892e-37	down
543	LOC107404490	-2.02229	1.39338e-17	3.34201e-17	down	2.16934	3.5583e-16	1.33844e-15	up	-2.08719	2.85166e-15	9.95191e-15	down	-0.109064	0.774635	0.813488	false
544	LOC107404497	-5.24352	1.32255e-16	3.07768e-16	down	NA	NA	NA	NA	1.00967	0.0480447	0.0633053	false	0.245158	0.536906	0.594419	false
545	LOC107404498	-0.418858	0.0159194	0.0193833	false	0.700287	0.000317763	0.000550084	false	-0.2707	0.11922	0.147702	false	-2.05513	2.27063e-16	1.08905e-15	down
546	LOC107404500	2.51748	0	0	up	-0.246925	8.90214e-09	2.2606e-08	false	0.134737	0.000172326	0.000302942	false	-0.177083	0.00051765	0.00096038	false
547	LOC107404501	2.96175	1.23567e-11	2.44986e-11	up	-1.41883	0.000627486	0.00105243	down	1.82474	1.24076e-06	2.61972e-06	up	1.90796	5.53883e-19	2.9762e-18	up
548	LOC107404502	1.64985	0.000459584	0.00062587	up	1.14795	0.00259833	0.00407018	up	0.185568	0.526263	0.570961	false	0.0526954	0.859575	0.884903	false
549	LOC107404503	-3.7515	9.18293e-21	2.38888e-20	down	NA	NA	NA	NA	NA	NA	NA	NA	NA	NA	NA	NA
550	LOC107404505	-0.921643	0.0233761	0.0281238	false	-3.19347	1.35717e-05	2.67237e-05	down	NA	NA	NA	NA	8.37352	4.83358e-37	4.66042e-36	up
551	LOC107404506	8.01844	4.99898e-10	9.30907e-10	up	-4.81427	2.17623e-06	4.60652e-06	down	NA	NA	NA	NA	NA	NA	NA	NA
552	LOC107404507	1.22569	7.79849e-09	1.38272e-08	up	0.44015	0.0238357	0.0330553	false	-0.445202	0.019655	0.0274244	false	-1.24857	6.32795e-07	1.59411e-06	down
553	LOC107404508	2.13251	1.65391e-89	1.06551e-88	up	0.809619	1.00088e-22	4.72306e-22	false	-2.81436	4.29183e-178	1.15152e-176	down	-0.295996	0.114467	0.149375	false
554	LOC107404513	-3.73296	2.8427e-34	9.61857e-34	down	3.51958	4.50772e-24	2.21829e-23	up	-0.310379	0.111062	0.138438	false	-0.984076	1.5949e-05	3.48942e-05	false
555	LOC107404515	1.12932	5.17094e-18	1.2552e-17	up	0.0885129	0.503137	0.550949	false	-1.16367	2.93788e-15	1.02388e-14	down	0.125133	0.502774	0.561235	false
556	LOC107404517	-3.19755	5.56573e-08	9.45735e-08	down	NA	NA	NA	NA	NA	NA	NA	NA	NA	NA	NA	NA
557	LOC107404520	-1.11654	0.0046297	0.00587509	down	NA	NA	NA	NA	NA	NA	NA	NA	NA	NA	NA	NA
558	LOC107404524	-4.79366	2.95876e-48	1.23738e-47	down	NA	NA	NA	NA	NA	NA	NA	NA	NA	NA	NA	NA
559	LOC107404525	-1.57378	6.67217e-95	4.48391e-94	down	0.645707	4.78192e-10	1.31456e-09	false	-0.286975	0.00242624	0.0037819	false	0.605909	9.4388e-09	2.79184e-08	false
560	LOC107404527	1.09535	0.0445506	0.0523733	false	NA	NA	NA	NA	2.99932	6.69464e-06	1.33238e-05	up	-2.1128	0.00021532	0.000417427	down
561	LOC107404528	-0.359371	0.304474	0.32944	false	0.528539	0.189529	0.227543	false	-1.37903	0.00282612	0.00436906	down	0.751439	0.26582	0.319378	false
562	LOC107404529	NA	NA	NA	NA	1.20018	0.0151946	0.0216169	up	-0.457279	0.265992	0.307964	false	0.125231	0.779725	0.818206	false
563	LOC107404531	0.636384	3.96166e-15	8.82634e-15	false	0.0649613	0.498401	0.546191	false	-1.27633	5.94302e-32	3.5714e-31	down	-0.811401	4.47653e-06	1.03615e-05	false
564	LOC107404532	0.75763	0.00222907	0.00289146	false	-0.552738	0.054934	0.0721521	false	-1.18497	0.00191125	0.00301381	down	1.24468	0.00136809	0.00241194	up
565	LOC107404533	-6.50212	5.91574e-07	9.56533e-07	down	NA	NA	NA	NA	NA	NA	NA	NA	NA	NA	NA	NA
566	LOC107404534	1.67664	2.53436e-104	1.81828e-103	up	-0.462926	1.11714e-10	3.18437e-10	false	-0.517815	1.85753e-12	5.68052e-12	false	-0.772995	1.77238e-06	4.26876e-06	false
567	LOC107404536	-1.04502	0.0629659	0.0730006	false	NA	NA	NA	NA	0.513055	0.278828	0.321453	false	-3.13882	1.88538e-05	4.09081e-05	down
568	LOC107404539	5.83386	5.53501e-38	2.00238e-37	up	1.49567	4.50462e-23	2.15256e-22	up	-1.83027	1.85858e-32	1.12941e-31	down	-0.121061	0.582813	0.637951	false
569	LOC107404543	1.83718	0	0	up	-1.05726	8.86699e-70	1.03092e-68	down	0.519821	7.3761e-18	2.874e-17	false	-0.34688	2.82134e-06	6.65044e-06	false
570	LOC107404544	0.396622	3.65843e-05	5.34401e-05	false	-0.375131	0.00169914	0.00272082	false	-1.65723	8.58901e-25	4.24025e-24	down	-1.36262	7.28576e-07	1.822e-06	down
571	LOC107404545	1.33098	4.79986e-84	2.95228e-83	up	-0.518833	4.80933e-23	2.29575e-22	false	-0.109142	0.0176975	0.0248618	false	-0.0180601	0.806973	0.840905	false
572	LOC107404550	1.22097	1.6192e-129	1.37536e-128	up	-0.225433	2.06921e-06	4.3887e-06	false	0.535978	5.60044e-45	4.47435e-44	false	0.096071	0.0521452	0.0723559	false
573	LOC107404557	-5.14583	8.18351e-05	0.000116899	down	NA	NA	NA	NA	NA	NA	NA	NA	NA	NA	NA	NA
574	LOC107404562	1.22435	2.12598e-11	4.17468e-11	up	-0.424849	0.0232432	0.0322804	false	0.923719	1.23193e-09	3.21146e-09	false	-0.538939	0.000264344	0.000507825	false
575	LOC107404563	3.02745	1.53904e-11	3.04005e-11	up	-2.29565	5.69769e-08	1.35919e-07	down	2.76685	0.00521224	0.00781486	up	1.03122	0.312196	0.368684	false
576	LOC107404564	-0.244391	0.692513	0.713997	false	NA	NA	NA	NA	0.229249	0.632982	0.673635	false	1.32814	0.00683186	0.0109687	up
577	LOC107404565	NA	NA	NA	NA	NA	NA	NA	NA	8.31766	2.15827e-11	6.21671e-11	up	-8.1337	5.98869e-11	2.07036e-10	down
578	LOC107404566	NA	NA	NA	NA	NA	NA	NA	NA	6.59306	2.59765e-07	5.8066e-07	up	-5.51545	1.0568e-06	2.60768e-06	down
579	LOC107404567	1.80362	0.00251235	0.00324649	up	-2.55428	6.68627e-05	0.00012331	down	NA	NA	NA	NA	NA	NA	NA	NA
580	LOC107404568	2.26694	6.05543e-200	7.39157e-199	up	-1.61809	3.96118e-92	5.98099e-91	down	-0.473991	2.21924e-05	4.22551e-05	false	-1.56974	2.21932e-20	1.26825e-19	down
581	LOC107404571	1.98331	3.15865e-203	3.89348e-202	up	-0.477539	2.64005e-14	9.14221e-14	false	0.0936211	0.123181	0.152178	false	0.0562076	0.44414	0.503794	false
582	LOC107404572	0.380426	0.612197	0.636014	false	-0.156194	0.88481	0.901298	false	1.57872	1.54719e-05	2.9898e-05	up	-0.646806	0.0796896	0.107223	false
583	LOC107404573	-0.161295	0.713023	0.733265	false	0.780942	0.106924	0.134193	false	1.28159	4.98028e-05	9.19216e-05	up	-1.48311	2.68008e-06	6.33337e-06	down
584	LOC107404575	-5.04623	3.48234e-08	5.9777e-08	down	NA	NA	NA	NA	NA	NA	NA	NA	NA	NA	NA	NA
585	LOC107404576	-1.36433	0.000949087	0.00126543	down	0.211972	0.529941	0.576889	false	0.441506	0.161136	0.194792	false	0.573824	0.172973	0.217304	false
586	LOC107404577	-2.91446	1.48966e-37	5.34288e-37	down	0.0947167	0.81505	0.841047	false	-5.1586	9.27762e-08	2.14152e-07	down	NA	NA	NA	NA
587	LOC107404579	-0.0911028	0.635682	0.658904	false	0.332611	0.13206	0.1632	false	-9.47197	3.94873e-15	1.36871e-14	down	8.70512	1.21161e-12	4.69827e-12	up
588	LOC107404583	-2.03061	1.91617e-75	1.09261e-74	down	2.63133	4.10944e-110	7.47317e-109	up	-12.4287	7.27343e-26	3.71159e-25	down	11.2605	2.54646e-21	1.5084e-20	up
589	LOC107404587	-2.52558	3.5721e-05	5.22139e-05	down	NA	NA	NA	NA	NA	NA	NA	NA	NA	NA	NA	NA
590	LOC107404588	-1.28824	4.49922e-12	9.06772e-12	down	0.305996	0.235184	0.276698	false	-0.412052	0.0978165	0.123016	false	0.907204	5.64072e-05	0.000116165	false
591	LOC107404589	1.18286	1.02045e-69	5.49276e-69	up	0.0281669	0.659312	0.699716	false	-0.346377	4.72223e-08	1.11269e-07	false	0.188819	0.00714916	0.0114482	false
592	LOC107404595	1.24243	9.28838e-08	1.56261e-07	up	0.62228	0.0054235	0.00818418	false	-1.59883	2.31778e-09	5.94339e-09	down	1.39326	2.175e-06	5.1859e-06	up
593	LOC107404597	0.758437	0.000208627	0.000290357	false	-1.02465	1.09631e-05	2.18121e-05	down	5.17164	0	0	up	-4.58553	0	0	down
594	LOC107404602	0.767437	4.25017e-16	9.7407e-16	false	-2.14028	3.24386e-46	2.66876e-45	down	-3.35144	1.54557e-26	8.02424e-26	down	5.77971	8.83266e-138	3.45891e-136	up
595	LOC107404603	1.43496	1.4261e-28	4.36756e-28	up	-2.3558	3.33573e-39	2.43231e-38	down	-3.45274	5.89125e-13	1.84997e-12	down	2.50522	1.50359e-05	3.29775e-05	up
596	LOC107404604	-1.38262	0.000996269	0.00132701	down	0.0899048	0.872153	0.89071	false	0.36413	0.491378	0.536848	false	-1.44533	0.0295624	0.0429153	down
597	LOC107404605	2.24365	6.10714e-199	7.41229e-198	up	0.44974	1.79676e-09	4.76466e-09	false	-1.98898	9.70234e-134	1.96417e-132	down	0.42937	7.24141e-05	0.000147409	false
598	LOC107404606	0.154877	0.408201	0.434382	false	-1.10157	2.87086e-05	5.47705e-05	down	-3.80829	8.15624e-11	2.2782e-10	down	NA	NA	NA	NA
599	LOC107404607	-0.523353	0.00834708	0.0104001	false	0.306031	0.238423	0.280237	false	1.23678	8.50482e-11	2.37371e-10	up	-0.684627	3.76605e-05	7.90754e-05	false
600	LOC107404609	2.06994	5.67761e-187	6.59462e-186	up	0.937721	2.17036e-61	2.25989e-60	false	-1.47879	2.73997e-154	6.32704e-153	down	0.292973	0.00095601	0.00171681	false
601	LOC107404610	0.760159	0.000124967	0.000176456	false	-1.76452	1.69217e-10	4.77328e-10	down	-0.73644	0.0688144	0.08861	false	1.76127	7.57022e-08	2.08867e-07	up
602	LOC107404611	3.73656	0	0	up	-1.20671	9.19134e-56	8.81213e-55	down	-0.184621	0.0333735	0.0450858	false	1.00953	4.02058e-33	3.47255e-32	up
603	LOC107404624	-3.5232	8.04956e-49	3.39904e-48	down	0.549198	0.191777	0.229922	false	-0.864863	0.0332037	0.04487	false	-4.93693	3.22127e-05	6.82237e-05	down
604	LOC107404626	-2.50959	1.64391e-25	4.74258e-25	down	0.607739	0.0968893	0.122514	false	1.32772	6.57128e-08	1.53065e-07	up	0.736558	1.9107e-05	4.14215e-05	false
605	LOC107404630	-8.5956	3.33949e-07	5.46223e-07	down	5.94914	8.90151e-06	1.78512e-05	up	-7.37162	3.47497e-08	8.26968e-08	down	NA	NA	NA	NA
606	LOC107404631	-5.74364	5.87251e-06	9.00157e-06	down	NA	NA	NA	NA	NA	NA	NA	NA	5.76075	7.7501e-61	1.19767e-59	up
607	LOC107404633	0.351007	0.489944	0.515608	false	0.253458	0.650851	0.691668	false	1.61937	1.12613e-05	2.19821e-05	up	-1.07806	0.0012752	0.00225412	down
608	LOC107404634	1.87272	1.00108e-05	1.51083e-05	up	0.347287	0.378487	0.426179	false	0.118751	0.680737	0.717588	false	-0.605555	4.8934e-06	1.12795e-05	false
609	LOC107404635	-2.25614	1.2076e-100	8.42872e-100	down	-1.11781	2.11134e-07	4.84678e-07	down	3.98505	5.20939e-226	1.77576e-224	up	2.56174	0	0	up
610	LOC107404637	-0.179814	0.689147	0.7108	false	1.38409	0.00122807	0.00199572	up	0.407293	0.175182	0.210463	false	-0.312285	0.278744	0.333266	false
611	LOC107404638	0.729436	5.44633e-10	1.01262e-09	false	-4.69167	5.34676e-75	6.58334e-74	down	NA	NA	NA	NA	NA	NA	NA	NA
612	LOC107404639	-2.19599	0.111736	0.126807	false	3.0106	0.00782067	0.0115594	up	-3.89798	8.72846e-18	3.39354e-17	down	1.02375	0.0705104	0.09573	false
613	LOC107404645	0.408286	0.48462	0.510382	false	NA	NA	NA	NA	NA	NA	NA	NA	3.44962	7.39151e-19	3.95027e-18	up
614	LOC107404647	NA	NA	NA	NA	NA	NA	NA	NA	NA	NA	NA	NA	2.55241	0.0003832	0.000721913	up
615	LOC107404648	-1.50925	0.000532757	0.000721921	down	NA	NA	NA	NA	NA	NA	NA	NA	NA	NA	NA	NA
616	LOC107404649	1.59836	1.67572e-87	1.06035e-86	up	1.74061	5.76569e-197	2.03583e-195	up	-1.51807	4.14514e-188	1.1719e-186	down	0.774116	1.46776e-26	1.05157e-25	false
617	LOC107404653	-1.43818	0.000102512	0.000145568	down	1.84096	5.08682e-06	1.03976e-05	up	0.110241	0.734757	0.767344	false	-0.262714	0.460841	0.519927	false
618	LOC107404661	-5.71132	1.16597e-07	1.95308e-07	down	NA	NA	NA	NA	NA	NA	NA	NA	NA	NA	NA	NA
619	LOC107404663	1.20977	0.000115008	0.000162814	up	1.46466	1.27827e-08	3.21141e-08	up	-0.371332	0.0693624	0.0892578	false	-0.51218	0.0522562	0.0724986	false
620	LOC107404664	-2.65845	0.00189611	0.00247249	down	NA	NA	NA	NA	NA	NA	NA	NA	NA	NA	NA	NA
621	LOC107404665	-2.34064	0.000483264	0.000657279	down	NA	NA	NA	NA	0.787936	0.255629	0.297176	false	1.38574	0.00420471	0.00696666	up
622	LOC107404666	NA	NA	NA	NA	2.93593	8.96597e-08	2.1111e-07	up	-5.20908	2.84573e-10	7.72208e-10	down	NA	NA	NA	NA
623	LOC107404667	-4.16107	2.54126e-14	5.53069e-14	down	NA	NA	NA	NA	NA	NA	NA	NA	NA	NA	NA	NA
624	LOC107404670	1.81273	0.000636483	0.000858216	up	-2.89995	0.000155663	0.000276946	down	NA	NA	NA	NA	NA	NA	NA	NA
625	LOC107404671	1.04829	8.51034e-15	1.8786e-14	up	-0.410324	0.00578923	0.00870928	false	-0.600722	0.00032228	0.000552022	false	-0.520381	0.00781295	0.0124462	false
626	LOC107404672	0.630352	0.0637496	0.0738731	false	-0.359307	0.376857	0.424502	false	1.44557	3.99326e-06	8.09875e-06	up	-0.146964	0.551796	0.608334	false
627	LOC107404677	-6.09171	9.8944e-07	1.57998e-06	down	NA	NA	NA	NA	NA	NA	NA	NA	NA	NA	NA	NA
628	LOC107404678	0.800121	0.0236613	0.0284557	false	-1.52185	0.00113583	0.00185212	down	1.81793	9.29515e-06	1.82979e-05	up	-0.64506	0.107533	0.141132	false
629	LOC107404679	1.46737	0.0105024	0.0129742	up	2.72652	5.04339e-21	2.25117e-20	up	-0.0875976	0.587709	0.630741	false	0.232712	0.143493	0.18354	false
630	LOC107404681	2.73154	0.000160072	0.000224598	up	-0.616389	0.262446	0.306272	false	-0.305319	0.61541	0.656966	false	NA	NA	NA	NA
631	LOC107404684	0.157132	0.700175	0.721091	false	0.508726	0.268919	0.313342	false	-1.55242	0.00293178	0.00452186	down	NA	NA	NA	NA
632	LOC107404691	NA	NA	NA	NA	NA	NA	NA	NA	1.13937	0.0282416	0.0385427	up	-4.54295	4.55931e-06	1.05394e-05	down
633	LOC107404693	1.37288	0.000844113	0.00112956	up	0.534555	0.247955	0.290594	false	-2.15153	0.000243654	0.000422154	down	2.26529	8.56784e-05	0.000173361	up
634	LOC107404694	-0.4148	0.373766	0.399811	false	1.13495	0.0184319	0.025952	up	0.284638	0.437501	0.483244	false	-0.563586	0.157778	0.200149	false
635	LOC107404695	-0.120758	0.79451	0.809767	false	0.543487	0.305957	0.351755	false	0.797275	0.0544436	0.0712069	false	-1.04856	0.0179263	0.0269863	down
636	LOC107404697	1.20189	1.28652e-19	3.25357e-19	up	-1.55786	5.71914e-20	2.46372e-19	down	0.0549431	0.794907	0.821675	false	0.165835	0.390703	0.449829	false
637	LOC107404699	1.05878	0.0248919	0.0298768	up	-0.407771	0.421021	0.469385	false	NA	NA	NA	NA	NA	NA	NA	NA
638	LOC107404700	-6.2528	4.60049e-13	9.63209e-13	down	NA	NA	NA	NA	NA	NA	NA	NA	NA	NA	NA	NA
639	LOC107404701	NA	NA	NA	NA	NA	NA	NA	NA	NA	NA	NA	NA	6.54014	3.0631e-07	7.9537e-07	up
640	LOC107404704	2.04897	1.86094e-06	2.93061e-06	up	0.555231	0.132188	0.163336	false	0.813036	0.00339409	0.00519542	false	-1.39815	0.000313342	0.000596679	down
641	LOC107404711	-6.80281	2.39496e-08	4.14784e-08	down	NA	NA	NA	NA	NA	NA	NA	NA	NA	NA	NA	NA
642	LOC107404713	5.57445	0	0	up	-0.899629	8.87437e-189	2.97161e-187	false	0.0645736	0.0415691	0.0553507	false	-2.27249	1.311e-287	1.63352e-285	down
643	LOC107404714	1.23887	0.00250445	0.00323647	up	-0.14663	0.732355	0.766391	false	-0.869526	0.075755	0.0968503	false	NA	NA	NA	NA
644	LOC107404715	1.0571	0.00147531	0.00194026	up	1.53082	3.27287e-08	7.97841e-08	up	-3.11294	9.7185e-22	4.35132e-21	down	NA	NA	NA	NA
645	LOC107404717	-4.838	6.94121e-147	6.51296e-146	down	-0.993289	0.0354619	0.0478583	false	1.11675	0.0101544	0.0147061	up	2.57517	6.47516e-30	5.11185e-29	up
646	LOC107404722	-0.457034	0.180617	0.200647	false	0.458697	0.230832	0.272108	false	1.18999	6.64997e-06	1.32393e-05	up	0.381019	0.0637278	0.0871787	false
647	LOC107404723	-7.48555	2.10346e-24	5.9226e-24	down	NA	NA	NA	NA	NA	NA	NA	NA	NA	NA	NA	NA
648	LOC107404724	-0.179907	0.708538	0.728898	false	-1.7837	0.0203697	0.0285078	down	3.45539	0.00109813	0.00177863	up	-1.87997	0.0078552	0.0125091	down
649	LOC107404726	-8.1715	3.63772e-63	1.82631e-62	down	3.6329	5.92249e-09	1.52162e-08	up	-3.66538	2.80446e-10	7.61127e-10	down	NA	NA	NA	NA
650	LOC107404728	-2.01063	1.68663e-91	1.1029e-90	down	1.32954	2.10308e-24	1.04744e-23	up	-0.872236	1.03577e-14	3.52063e-14	false	0.610255	1.71097e-07	4.56309e-07	false
651	LOC107404730	-4.42383	9.78218e-46	3.96058e-45	down	NA	NA	NA	NA	NA	NA	NA	NA	NA	NA	NA	NA
652	LOC107404731	0.535177	0.000202984	0.000282725	false	2.14723	1.08085e-82	1.46609e-81	up	-0.498688	7.58365e-11	2.12157e-10	false	-0.733575	1.38964e-07	3.72676e-07	false
653	LOC107404732	-0.140098	0.271469	0.295602	false	-1.18545	2.80708e-11	8.27176e-11	down	-0.756381	0.00233419	0.00364795	false	0.163953	0.547258	0.604191	false
654	LOC107404733	-4.35833	7.46618e-69	3.98066e-68	down	0.0791536	0.875005	0.893114	false	-2.1113	0.0015658	0.00249636	down	NA	NA	NA	NA
655	LOC107404734	-1.18347	1.25359e-16	2.91976e-16	down	1.25973	9.96561e-14	3.34751e-13	up	-1.3671	4.19066e-18	1.6461e-17	down	0.232984	0.216866	0.266491	false
656	LOC107404735	3.9556	7.6734e-44	3.02192e-43	up	-0.617504	0.0037185	0.00571924	false	-0.980687	0.00660162	0.00978164	false	-1.57001	0.0048124	0.00790809	down
657	LOC107404736	-0.816795	0.0123509	0.0151786	false	-2.13211	0.000271462	0.00047259	down	NA	NA	NA	NA	NA	NA	NA	NA
658	LOC107404739	-0.440657	0.000265494	0.000367418	false	-1.2697	2.60409e-14	9.02112e-14	down	0.405637	0.026935	0.0368622	false	-2.78257	1.50237e-25	1.03277e-24	down
659	LOC107404740	1.38343	4.90405e-16	1.12236e-15	up	-1.71406	7.85935e-16	2.90626e-15	down	-1.0861	0.00116512	0.00188236	down	4.29067	2.76493e-97	7.2663e-96	up
660	LOC107404742	-4.16823	0.00049201	0.000668707	down	NA	NA	NA	NA	NA	NA	NA	NA	NA	NA	NA	NA
661	LOC107404743	-2.14295	0.000212097	0.000295053	down	NA	NA	NA	NA	NA	NA	NA	NA	NA	NA	NA	NA
662	LOC107404745	-5.77714	1.90406e-05	2.82859e-05	down	NA	NA	NA	NA	NA	NA	NA	NA	NA	NA	NA	NA
663	LOC107404748	-1.71267	0.0218362	0.0263232	down	NA	NA	NA	NA	NA	NA	NA	NA	NA	NA	NA	NA
664	LOC107404750	NA	NA	NA	NA	3.47714	3.21861e-07	7.29271e-07	up	-2.17659	1.09207e-05	2.13522e-05	down	NA	NA	NA	NA
665	LOC107404753	NA	NA	NA	NA	0.613255	0.283474	0.328361	false	-1.99193	0.0034928	0.00534067	down	NA	NA	NA	NA
666	LOC107404755	-5.92365	2.32134e-07	3.8274e-07	down	NA	NA	NA	NA	NA	NA	NA	NA	NA	NA	NA	NA
667	LOC107404756	0.309232	0.000277952	0.000384185	false	-2.37702	6.27221e-65	6.84512e-64	down	0.136233	0.501932	0.547118	false	-0.524677	0.0129666	0.0199499	false
668	LOC107404758	-1.13659	0.00834477	0.0103978	down	1.28516	0.0497173	0.0656854	false	-1.11075	0.110466	0.137763	false	0.389876	0.419989	0.479457	false
669	LOC107404761	2.25564	8.08672e-09	1.43299e-08	up	1.79144	1	1	false	0.621611	0.63773	0.677962	false	-1.71054	0.121102	0.157366	false
670	LOC107404762	6.96371	5.9243e-11	1.14271e-10	up	-0.552137	0.510266	0.557746	false	-3.11126	2.25738e-76	2.85298e-75	down	1.0863	0.228219	0.27898	false
671	LOC107404764	3.253	0.00308641	0.00396358	up	1.24767	0.18942	0.227427	false	-1.74968	0.0979627	0.123192	false	-0.611249	0.430119	0.48961	false
672	LOC107404765	-1.18433	0.109061	0.123916	false	NA	NA	NA	NA	NA	NA	NA	NA	6.86516	3.13375e-07	8.12649e-07	up
673	LOC107404766	NA	NA	NA	NA	NA	NA	NA	NA	8.66629	6.26412e-17	2.35263e-16	up	-9.37513	3.7735e-15	1.68978e-14	down
674	LOC107404767	-4.27282	2.13255e-25	6.13486e-25	down	NA	NA	NA	NA	NA	NA	NA	NA	NA	NA	NA	NA
675	LOC107404768	2.57666	2.73564e-187	3.18094e-186	up	-1.26489	1.25264e-51	1.12323e-50	down	-0.560909	1.09128e-05	2.13414e-05	false	-0.0135499	0.935732	0.947255	false
676	LOC107404769	0.0653029	0.334554	0.360033	false	-0.597724	3.94683e-12	1.22175e-11	false	1.26938	2.3841e-69	2.74556e-68	up	-1.52859	5.39133e-76	1.08668e-74	down
677	LOC107404770	NA	NA	NA	NA	NA	NA	NA	NA	8.48034	1.26742e-52	1.15253e-51	up	-7.64312	5.59736e-65	9.30353e-64	down
678	LOC107404771	NA	NA	NA	NA	NA	NA	NA	NA	3.97123	2.60905e-17	9.96193e-17	up	-3.71706	3.30597e-12	1.24484e-11	down
679	LOC107404773	2.36931	7.94022e-179	8.88413e-178	up	-0.429228	8.24678e-08	1.94504e-07	false	0.187936	0.020979	0.0291763	false	-1.36072	6.11024e-36	5.73012e-35	down
680	LOC107404775	3.31786	8.7874e-37	3.1094e-36	up	0.0303802	0.869016	0.888001	false	-0.719195	0.000173776	0.000305371	false	0.0490513	0.820455	0.852477	false
681	LOC107404776	-0.220383	0.00106328	0.00141256	false	1.26379	5.92018e-76	7.42026e-75	up	-0.260219	1.1638e-06	2.46565e-06	false	0.191071	0.0870591	0.116161	false
682	LOC107404777	1.89031	1.51308e-62	7.54668e-62	up	-1.64181	3.96022e-32	2.45555e-31	down	-4.3637	7.66932e-31	4.45328e-30	down	3.89574	2.16596e-22	1.32168e-21	up
683	LOC107404778	1.50575	2.39131e-139	2.14204e-138	up	-0.586201	4.29302e-30	2.52721e-29	false	0.445986	4.98364e-39	3.53077e-38	false	-0.173395	0.0140735	0.0215341	false
684	LOC107404779	3.08187	0	0	up	-1.29619	3.28868e-194	1.13905e-192	down	-1.89759	9.56884e-281	4.27042e-279	down	-0.843265	1.03621e-17	5.27518e-17	false
685	LOC107404781	2.27148	6.53893e-25	1.86128e-24	up	-1.21447	6.06193e-07	1.3425e-06	down	-0.704967	0.029332	0.0399274	false	0.17996	0.592372	0.646904	false
686	LOC107404782	5.67933	9.01878e-20	2.29033e-19	up	-4.1352	8.31919e-14	2.80537e-13	down	NA	NA	NA	NA	NA	NA	NA	NA
687	LOC107404784	0.773351	1.27671e-05	1.91623e-05	false	-1.05997	2.06174e-08	5.10555e-08	down	0.901626	1.93883e-07	4.36773e-07	false	0.258244	0.0750246	0.101349	false
688	LOC107404790	-6.81611	8.2948e-62	4.1007e-61	down	3.91559	5.90898e-15	2.10485e-14	up	-1.09687	8.20577e-05	0.000148634	down	1.35622	5.68637e-07	1.43818e-06	up
689	LOC107404792	NA	NA	NA	NA	NA	NA	NA	NA	6.43911	3.96008e-09	1.00212e-08	up	-8.11099	7.58014e-11	2.6084e-10	down
690	LOC107404795	0.477865	0.0640076	0.0741478	false	-0.573892	0.463604	0.511891	false	1.69788	0.0982056	0.123445	false	-3.53582	3.0211e-05	6.41062e-05	down
691	LOC107404799	7.39155	1.8283e-37	6.54868e-37	up	-1.01415	6.90128e-06	1.39649e-05	down	-5.35894	3.81961e-19	1.56087e-18	down	2.97989	0.00019536	0.000380263	up
692	LOC107404800	1.40596	5.22075e-79	3.07382e-78	up	0.357169	9.21945e-08	2.16853e-07	false	-0.146877	0.00144098	0.00230533	false	-0.447065	8.4579e-06	1.90594e-05	false
693	LOC107404801	0.299672	0.237021	0.259802	false	-0.293327	0.27791	0.322413	false	0.239405	0.395067	0.440423	false	1.81304	0.00242899	0.00415592	up
694	LOC107404802	-2.52825	3.17299e-16	7.30258e-16	down	-0.0958264	0.851134	0.872824	false	NA	NA	NA	NA	NA	NA	NA	NA
695	LOC107404803	-2.49971	0.0019935	0.002596	down	NA	NA	NA	NA	NA	NA	NA	NA	NA	NA	NA	NA
696	LOC107404804	1.02873	7.1323e-73	3.97031e-72	up	0.0328245	0.595342	0.639265	false	-0.113221	0.0508605	0.0668281	false	0.674334	3.4886e-16	1.66114e-15	false
697	LOC107404806	-4.80995	5.52052e-22	1.47682e-21	down	NA	NA	NA	NA	1.62243	0.000203231	0.000354797	up	1.08975	0.00010154	0.000203812	up
698	LOC107404812	-5.0124	4.09535e-08	7.00573e-08	down	NA	NA	NA	NA	NA	NA	NA	NA	NA	NA	NA	NA
699	LOC107404816	-1.98817	0.00969181	0.0120096	down	2.74063	0.000182855	0.000322982	up	-0.807294	0.0973662	0.122476	false	NA	NA	NA	NA
700	LOC107404819	-0.529148	0.0944383	0.107888	false	1.48146	2.62118e-06	5.51238e-06	up	-4.44998	3.57494e-18	1.40826e-17	down	4.40512	1.46407e-17	7.40049e-17	up
701	LOC107404829	-5.56082	3.02609e-07	4.96217e-07	down	NA	NA	NA	NA	NA	NA	NA	NA	NA	NA	NA	NA
702	LOC107404832	-6.06235	1.3937e-08	2.43788e-08	down	NA	NA	NA	NA	NA	NA	NA	NA	NA	NA	NA	NA
703	LOC107404833	0.722524	5.63507e-08	9.57014e-08	false	-1.378	1.0777e-13	3.61606e-13	down	0.229977	0.289782	0.333158	false	2.43509	1.60163e-75	3.2101e-74	up
704	LOC107404836	NA	NA	NA	NA	NA	NA	NA	NA	4.90827	8.08686e-48	6.78174e-47	up	-4.72623	2.60571e-44	3.00314e-43	down
705	LOC107404838	-3.11679	6.19795e-05	8.92286e-05	down	NA	NA	NA	NA	7.29581	4.63406e-09	1.16657e-08	up	-1.3653	0.00115276	0.00205071	down
706	LOC107404842	-1.49607	1.20552e-141	1.10018e-140	down	-2.62185	9.93228e-101	1.65377e-99	down	4.36128	0	0	up	-2.82648	2.91921e-204	2.204e-202	down
707	LOC107404848	-4.64248	2.31675e-18	5.67928e-18	down	NA	NA	NA	NA	NA	NA	NA	NA	NA	NA	NA	NA
708	LOC107404855	0.00598892	0.982325	0.983588	false	-1.22459	0.00169104	0.00270855	down	-0.805525	0.129728	0.15977	false	NA	NA	NA	NA
709	LOC107404857	-3.31106	5.4465e-08	9.26066e-08	down	NA	NA	NA	NA	NA	NA	NA	NA	NA	NA	NA	NA
710	LOC107404860	-1.62392	2.34337e-09	4.24885e-09	down	2.00407	1.69615e-11	5.06889e-11	up	-2.23563	3.79422e-14	1.25907e-13	down	4.13619	2.17713e-59	3.28468e-58	up
711	LOC107404861	1.62598	2.86039e-05	4.20331e-05	up	0.851971	0.00740457	0.0109801	false	-2.31665	1.26943e-10	3.51396e-10	down	2.59279	3.24919e-14	1.37745e-13	up
712	LOC107404863	-0.101303	0.699082	0.720212	false	-0.0656921	0.833607	0.857224	false	1.27621	1.02507e-07	2.35915e-07	up	0.194816	0.322241	0.378839	false
713	LOC107404866	-1.98385	1.992e-07	3.29585e-07	down	NA	NA	NA	NA	2.20087	7.18604e-07	1.54979e-06	up	-2.30071	4.7984e-07	1.22192e-06	down
714	LOC107404869	-0.746717	0.0680222	0.0785852	false	2.27649	8.68448e-10	2.35281e-09	up	-0.975334	0.000443237	0.00074853	false	0.178358	0.589319	0.643965	false
715	LOC107404870	-0.396329	0.344358	0.369986	false	1.64296	1.71097e-05	3.33323e-05	up	0.317168	0.319942	0.364497	false	-0.859244	0.0237605	0.0350758	false
716	LOC107404871	-2.1169	0.00296802	0.00381521	down	NA	NA	NA	NA	5.0202	1.4594e-77	1.8682e-76	up	-1.93266	2.20496e-38	2.19609e-37	down
717	LOC107404874	0.0766388	0.538608	0.563734	false	-0.967184	2.80728e-08	6.87761e-08	false	1.51851	1.77705e-24	8.65833e-24	up	-0.254123	0.112119	0.146666	false
718	LOC107404875	-2.3099	3.56876e-96	2.41889e-95	down	0.0861176	0.636134	0.677774	false	0.213594	0.181078	0.216978	false	0.692561	3.53786e-07	9.12003e-07	false
719	LOC107404876	NA	NA	NA	NA	5.26515	5.3874e-11	1.56216e-10	up	-2.05239	1.52821e-08	3.72195e-08	down	2.78074	9.91347e-18	5.04969e-17	up
720	LOC107404877	0.15661	0.0810816	0.093158	false	-1.83052	1.40795e-43	1.11196e-42	down	-2.51249	3.05975e-20	1.30468e-19	down	1.74744	4.09963e-08	1.15289e-07	up
721	LOC107404878	-0.720047	0.00143411	0.00188793	false	-0.71382	0.0234348	0.0325366	false	1.04726	0.000161005	0.00028382	up	0.686246	0.000933085	0.00167784	false
722	LOC107404879	-0.185154	0.313434	0.338596	false	1.36341	7.77106e-15	2.75517e-14	up	-0.896676	4.20766e-09	1.06131e-08	false	-0.388663	0.0432495	0.0609861	false
723	LOC107404880	1.49187	1.9127e-114	1.4744e-113	up	-0.461915	4.10818e-11	1.19909e-10	false	0.795942	3.97531e-39	2.8231e-38	false	-0.215277	0.000691845	0.00126538	false
724	LOC107404885	1.2807	6.34523e-05	9.12627e-05	up	-0.882513	0.0189806	0.0266748	false	-1.76921	0.00284074	0.00439053	down	NA	NA	NA	NA
725	LOC107404886	-13.7358	2.28632e-31	7.34686e-31	down	NA	NA	NA	NA	NA	NA	NA	NA	NA	NA	NA	NA
726	LOC107404887	0.52819	0.00170999	0.00223759	false	0.229055	0.187728	0.225619	false	0.499312	0.000519095	0.000869825	false	-1.87445	2.99211e-26	2.1215e-25	down
727	LOC107404888	-0.806501	0.152132	0.170235	false	1.65291	0.0041379	0.00633371	up	-2.33966	0.000602911	0.00100453	down	NA	NA	NA	NA
728	LOC107404889	-1.20094	2.83783e-05	4.17073e-05	down	1.19249	0.000282768	0.000491708	up	1.24563	3.55524e-10	9.59936e-10	up	0.266635	0.121999	0.158369	false
729	LOC107404890	-2.8917	1.9344e-28	5.90645e-28	down	-1.40794	0.0170697	0.0241295	down	1.46657	0.00803537	0.0117889	up	-7.01212	8.90067e-08	2.43277e-07	down
730	LOC107404891	2.08909	1.25251e-142	1.14946e-141	up	-0.862503	1.7373e-21	7.8944e-21	false	0.24666	0.0171698	0.0241717	false	-0.66594	1.73773e-08	5.02154e-08	false
731	LOC107404892	0.325994	0.287006	0.311567	false	-1.01189	0.0080333	0.0118534	down	-7.01873	1.06762e-07	2.45232e-07	down	8.27976	3.23914e-11	1.14333e-10	up
732	LOC107404893	-2.32299	0.00579987	0.00731394	down	NA	NA	NA	NA	NA	NA	NA	NA	NA	NA	NA	NA
733	LOC107404899	-0.302052	0.272896	0.297036	false	-2.42827	6.94684e-07	1.53138e-06	down	NA	NA	NA	NA	NA	NA	NA	NA
734	LOC107404901	2.23154	8.82212e-07	1.41362e-06	up	0.380339	0.46582	0.5139	false	-7.90159	2.27676e-09	5.84241e-09	down	7.4935	2.06002e-08	5.91833e-08	up
735	LOC107404902	-1.81837	6.97544e-07	1.12405e-06	down	0.37904	0.464683	0.512801	false	-4.13449	8.49088e-06	1.67737e-05	down	NA	NA	NA	NA
736	LOC107404905	NA	NA	NA	NA	2.49493	4.26095e-05	8.01784e-05	up	0.687109	0.0351848	0.0473897	false	-3.74394	8.64028e-12	3.17624e-11	down
737	LOC107404906	-2.28096	3.41317e-36	1.19545e-35	down	1.9773	4.28736e-24	2.11386e-23	up	-0.468021	0.000662053	0.00109878	false	-0.982301	3.40633e-09	1.0416e-08	false
738	LOC107404908	NA	NA	NA	NA	NA	NA	NA	NA	NA	NA	NA	NA	4.57419	3.85784e-09	1.17422e-08	up
739	LOC107404909	-2.55941	0.00105253	0.00139871	down	NA	NA	NA	NA	NA	NA	NA	NA	2.62418	6.59634e-08	1.82989e-07	up
740	LOC107404910	-4.19604	1.67329e-05	2.49496e-05	down	NA	NA	NA	NA	NA	NA	NA	NA	NA	NA	NA	NA
741	LOC107404911	-3.52108	0.00437123	0.00555535	down	NA	NA	NA	NA	NA	NA	NA	NA	NA	NA	NA	NA
742	LOC107404912	1.95022	1.69152e-06	2.67011e-06	up	-2.16893	2.68323e-06	5.63828e-06	down	2.80631	1.16023e-12	3.59231e-12	up	0.774578	0.00117201	0.00208266	false
743	LOC107404914	0.496139	0.00729358	0.00912265	false	-3.77457	2.45348e-30	1.45422e-29	down	0.638807	0.272249	0.314537	false	-1.55946	0.0185279	0.0278355	down
744	LOC107404915	4.36905	0	0	up	-2.96935	0	0	down	2.19145	6.84791e-90	1.00533e-88	up	-0.130957	0.0467079	0.0654124	false
745	LOC107404916	1.91966	7.94999e-07	1.27733e-06	up	-5.73274	1.0984e-09	2.95726e-09	down	5.381	1.58539e-08	3.85544e-08	up	1.00938	0.000428551	0.000801756	up
746	LOC107404918	-0.338527	0.307978	0.333046	false	-1.69727	0.00148322	0.00239047	down	NA	NA	NA	NA	-0.195297	0.772883	0.812078	false
747	LOC107404920	0.818691	0.0234661	0.0282258	false	-1.30935	5.56498e-16	2.07262e-15	down	0.326964	0.0430975	0.0572373	false	1.42378	7.09328e-14	2.94268e-13	up
748	LOC107404922	-2.05339	7.82259e-19	1.94059e-18	down	3.23069	8.17238e-52	7.34988e-51	up	0.791398	1.0378e-13	3.37006e-13	false	0.143646	0.167996	0.211799	false
749	LOC107404924	1.53705	1.35872e-133	1.17897e-132	up	0.758412	4.83036e-41	3.64365e-40	false	0.67246	2.32203e-53	2.13761e-52	false	0.297661	2.58966e-09	7.98453e-09	false
750	LOC107404927	3.96423	4.50708e-08	7.69464e-08	up	-4.62241	8.29819e-06	1.66819e-05	down	NA	NA	NA	NA	NA	NA	NA	NA
751	LOC107404933	0.0110984	0.923604	0.929134	false	-2.18151	3.29749e-31	1.99687e-30	down	3.11354	5.07378e-90	7.46713e-89	up	0.477847	3.47245e-07	8.96049e-07	false
752	LOC107404934	-2.39974	2.28283e-07	3.76537e-07	down	NA	NA	NA	NA	NA	NA	NA	NA	NA	NA	NA	NA
753	LOC107404937	8.61661	1.25749e-12	2.58538e-12	up	-7.86175	1.48847e-10	4.21372e-10	down	NA	NA	NA	NA	NA	NA	NA	NA
754	LOC107404938	2.41563	9.52733e-33	3.1405e-32	up	-0.98903	7.14759e-07	1.57372e-06	false	0.560453	0.00519245	0.00778716	false	2.50057	2.00491e-78	4.18308e-77	up
755	LOC107404939	1.03189	6.28247e-32	2.04063e-31	up	-1.12543	5.94876e-24	2.91637e-23	down	0.929816	1.53484e-17	5.90698e-17	false	0.352428	0.00380803	0.00635016	false
756	LOC107404941	-4.97093	7.30536e-65	3.73531e-64	down	NA	NA	NA	NA	1.67761	0.00347938	0.0053215	up	-0.448453	0.307618	0.363736	false
757	LOC107404942	-4.96485	4.52814e-174	4.96234e-173	down	2.12131	2.84117e-14	9.82366e-14	up	1.00688	2.00246e-10	5.48118e-10	up	1.36768	2.3654e-25	1.61296e-24	up
758	LOC107404946	-1.98001	0.00286918	0.00369194	down	NA	NA	NA	NA	NA	NA	NA	NA	NA	NA	NA	NA
759	LOC107404949	6.99207	0	0	up	-2.24909	0	0	down	-0.533304	1.66277e-59	1.6774e-58	false	-1.75378	8.04371e-188	5.01129e-186	down
760	LOC107404950	-0.951579	5.30606e-07	8.60757e-07	false	-2.90723	7.24943e-13	2.32497e-12	down	2.35702	6.87562e-08	1.59862e-07	up	0.388619	0.164528	0.207852	false
761	LOC107404952	2.27254	1.43719e-25	4.15013e-25	up	-0.310895	0.115007	0.143737	false	-0.0607138	0.771019	0.799893	false	-0.232618	0.291708	0.346904	false
762	LOC107404953	8.48672	4.46744e-16	1.02342e-15	up	-7.73433	2.21321e-13	7.28861e-13	down	NA	NA	NA	NA	NA	NA	NA	NA
763	LOC107404956	1.4393	2.06182e-08	3.58104e-08	up	-0.930758	0.000987893	0.00162183	false	-0.91249	0.012475	0.0178846	false	-0.00882461	0.983408	0.986786	false
764	LOC107404960	-1.07399	0.00105217	0.00139833	down	2.05808	3.89535e-11	1.13898e-10	up	-1.15494	3.91423e-06	7.94477e-06	down	-0.396259	0.244283	0.296117	false
765	LOC107404961	-6.54454	5.0198e-27	1.49154e-26	down	NA	NA	NA	NA	NA	NA	NA	NA	NA	NA	NA	NA
766	LOC107404962	0.730875	0.0817401	0.093859	false	1.11496	0.0155167	0.0220578	up	0.858034	0.0103235	0.0149401	false	-1.61847	7.19999e-09	2.1471e-08	down
767	LOC107404964	2.09902	1.10942e-07	1.86025e-07	up	0.0982907	0.785629	0.815137	false	2.64136	4.07031e-37	2.75709e-36	up	-2.79292	2.99201e-38	2.97001e-37	down
768	LOC107404965	0.682518	0.511692	0.536799	false	0.462999	0.67806	0.717056	false	0.0786999	0.947387	0.955783	false	-4.61525	5.12801e-06	1.17989e-05	down
769	LOC107404967	NA	NA	NA	NA	NA	NA	NA	NA	3.38539	9.66377e-17	3.59623e-16	up	4.41036	1.63678e-249	1.63843e-247	up
770	LOC107404971	-2.61395	1.57672e-07	2.62545e-07	down	2.16166	1.9749e-05	3.82646e-05	up	2.03058	2.19798e-19	9.07383e-19	up	-1.03337	1.14551e-06	2.81605e-06	down
771	LOC107404972	NA	NA	NA	NA	2.47702	3.40774e-07	7.7068e-07	up	2.20253	1.14445e-32	6.99014e-32	up	-4.22543	1.18541e-51	1.57859e-50	down
772	LOC107404973	-0.529356	0.0524937	0.0613092	false	1.54115	4.21645e-09	1.09227e-08	up	1.72597	8.77843e-37	5.90597e-36	up	0.23919	0.0221393	0.0328293	false
773	LOC107404974	0.244568	0.00108145	0.0014359	false	0.445069	4.90468e-07	1.09355e-06	false	-0.0754699	0.385807	0.431147	false	-1.19882	6.83241e-25	4.58531e-24	down
774	LOC107404975	-0.114682	0.795688	0.81089	false	4.02503	9.34162e-49	7.98968e-48	up	-2.8486	6.8307e-49	5.82383e-48	down	-0.768925	0.0456269	0.0640545	false
775	LOC107404976	-3.24699	0.000434309	0.000592585	down	NA	NA	NA	NA	5.32024	7.71227e-06	1.52743e-05	up	-6.0381	7.41981e-06	1.68169e-05	down
776	LOC107404978	1.14776	4.52268e-119	3.57409e-118	up	0.161277	0.00135319	0.00219121	false	0.289241	6.68243e-11	1.87414e-10	false	-0.0347241	0.721765	0.766688	false
777	LOC107404979	-0.669715	5.59403e-06	8.58704e-06	false	1.58415	2.33108e-26	1.23271e-25	up	1.0221	9.69768e-29	5.32524e-28	up	-1.7997	3.87515e-34	3.4472e-33	down
778	LOC107404980	-1.64189	3.4782e-17	8.24237e-17	down	2.78944	6.80008e-49	5.84073e-48	up	0.553685	5.84262e-08	1.36804e-07	false	-0.616415	4.49333e-05	9.34541e-05	false
779	LOC107404981	-3.25271	5.493e-81	3.28856e-80	down	0.61538	0.0362095	0.0488019	false	2.11931	8.32743e-35	5.34341e-34	up	-0.0601178	0.633522	0.685206	false
780	LOC107404982	-0.459357	0.00128925	0.00170238	false	1.18013	1.68513e-15	6.14496e-15	up	0.455447	1.76629e-05	3.39778e-05	false	-0.746257	5.41824e-10	1.75276e-09	false
781	LOC107404983	NA	NA	NA	NA	NA	NA	NA	NA	NA	NA	NA	NA	1.24575	0.00153964	0.00269959	up
782	LOC107404985	NA	NA	NA	NA	1.90155	2.40369e-06	5.07145e-06	up	2.58694	2.81634e-51	2.5013e-50	up	0.412149	7.14403e-05	0.00014551	false
783	LOC107404986	1.84703	1.38791e-21	3.68331e-21	up	-1.05878	2.53201e-06	5.33165e-06	down	-1.74676	3.00598e-07	6.67682e-07	down	0.00417634	0.992749	0.994647	false
784	LOC107404987	-8.32626	5.145e-12	1.03428e-11	down	NA	NA	NA	NA	NA	NA	NA	NA	NA	NA	NA	NA
785	LOC107405001	5.63634	2.75356e-18	6.73584e-18	up	-2.94305	5.93326e-11	1.71715e-10	down	NA	NA	NA	NA	3.20348	1.83839e-07	4.88902e-07	up
786	LOC107405004	NA	NA	NA	NA	1.99812	1.92493e-05	3.73403e-05	up	-3.839	2.20458e-10	6.01786e-10	down	2.44027	0.000943987	0.00169641	up
787	LOC107405005	-1.77922	8.08955e-07	1.29906e-06	down	NA	NA	NA	NA	NA	NA	NA	NA	0.452504	0.380361	0.439455	false
788	LOC107405008	1.13521	2.36191e-22	6.37602e-22	up	-0.173931	0.145197	0.178173	false	-0.422965	0.000911044	0.00148822	false	0.794245	7.5014e-10	2.39964e-09	false
789	LOC107405010	1.01035	1.84845e-13	3.92286e-13	up	0.312677	0.0232829	0.0323331	false	-1.13859	2.34248e-14	7.85037e-14	down	1.10143	2.08808e-12	7.97031e-12	up
790	LOC107405011	0.785672	0.0245382	0.0294671	false	-1.06886	0.0160332	0.0227422	down	-0.508709	0.379892	0.425521	false	NA	NA	NA	NA
791	LOC107405013	-1.96043	0.000139779	0.000196784	down	NA	NA	NA	NA	NA	NA	NA	NA	NA	NA	NA	NA
792	LOC107405019	-2.65395	0.00860831	0.0107112	down	NA	NA	NA	NA	NA	NA	NA	NA	NA	NA	NA	NA
793	LOC107405022	3.26946	3.2102e-11	6.26737e-11	up	-0.889668	0.0313084	0.0426205	false	-1.49077	0.0105511	0.0152584	down	NA	NA	NA	NA
794	LOC107405023	2.0276	7.25463e-60	3.50525e-59	up	2.74928	0	0	up	-1.76399	1.2793e-247	4.81986e-246	down	0.489358	1.2683e-12	4.90529e-12	false
795	LOC107405024	1.29852	2.36801e-60	1.1509e-59	up	-0.597081	5.60461e-12	1.71879e-11	false	0.829669	4.09215e-27	2.15772e-26	false	-1.20185	5.6497e-45	6.61409e-44	down
796	LOC107405029	-5.10223	9.24328e-05	0.000131544	down	NA	NA	NA	NA	NA	NA	NA	NA	NA	NA	NA	NA
797	LOC107405035	-1.40786	1.96099e-07	3.24531e-07	down	-3.18339	1.42777e-06	3.06441e-06	down	NA	NA	NA	NA	NA	NA	NA	NA
798	LOC107405037	1.34408	1.13244e-15	2.56043e-15	up	-1.10144	1.16295e-07	2.71779e-07	down	-1.63928	5.27495e-07	1.15024e-06	down	1.69237	3.9988e-07	1.02755e-06	up
799	LOC107405038	-1.43558	0.000518383	0.000703296	down	NA	NA	NA	NA	NA	NA	NA	NA	NA	NA	NA	NA
800	LOC107405040	3.98859	2.22802e-303	3.93538e-302	up	-1.92302	3.94638e-87	5.60869e-86	down	0.0998581	0.432935	0.478555	false	-0.594166	1.38159e-05	3.04366e-05	false
801	LOC107405042	-0.988146	0.00272603	0.00351325	false	-0.0694821	0.883026	0.899884	false	-2.21019	0.00072092	0.00119106	down	2.0781	0.00165552	0.00289452	up
802	LOC107405043	1.19284	5.67794e-117	4.43612e-116	up	-1.47224	1.44999e-113	2.72422e-112	down	0.914959	8.95071e-38	6.16558e-37	false	-0.47256	1.12197e-09	3.54454e-09	false
803	LOC107405045	-1.81775	0.0185988	0.0225377	down	NA	NA	NA	NA	NA	NA	NA	NA	0.741687	0.224522	0.274805	false
804	LOC107405046	9.84775	3.25495e-16	7.48795e-16	up	-5.65552	2.79385e-17	1.09657e-16	down	NA	NA	NA	NA	7.86078	3.87372e-26	2.73679e-25	up
805	LOC107405047	-1.15502	0.0290806	0.0346837	down	NA	NA	NA	NA	0.708441	0.15983	0.19333	false	-0.0396863	0.926078	0.93931	false
806	LOC107405050	-0.789313	6.9705e-31	2.21984e-30	false	1.67273	1.19005e-137	2.73743e-136	up	-0.579843	4.82919e-26	2.46994e-25	false	-0.0466325	0.507519	0.565681	false
807	LOC107405051	-2.21226	0.00130894	0.0017272	down	NA	NA	NA	NA	NA	NA	NA	NA	NA	NA	NA	NA
808	LOC107405052	-5.74145	5.70367e-11	1.10095e-10	down	NA	NA	NA	NA	NA	NA	NA	NA	NA	NA	NA	NA
809	LOC107405053	-0.616224	0.0308942	0.0367523	false	-3.02996	2.06572e-07	4.74626e-07	down	NA	NA	NA	NA	NA	NA	NA	NA
810	LOC107405055	-1.89132	2.8387e-22	7.6486e-22	down	-0.684155	0.0383812	0.0514955	false	-1.57712	0.000711749	0.00117711	down	NA	NA	NA	NA
811	LOC107405057	2.50392	1.01705e-24	2.88307e-24	up	-1.36737	1.62623e-14	5.68461e-14	down	-0.37043	0.10858	0.135563	false	-0.0319479	0.910189	0.926675	false
812	LOC107405058	-1.00304	0.000753808	0.00101164	down	-0.843906	0.0806366	0.103309	false	NA	NA	NA	NA	NA	NA	NA	NA
813	LOC107405067	-0.066166	0.554922	0.579757	false	1.10165	4.34524e-21	1.94576e-20	up	-0.269946	0.00480693	0.00723323	false	0.72893	3.58838e-15	1.6085e-14	false
814	LOC107405075	-0.463118	7.3071e-06	1.11278e-05	false	1.30389	3.82029e-21	1.7145e-20	up	-0.50923	2.02093e-05	3.86519e-05	false	0.488831	1.80588e-07	4.80543e-07	false
815	LOC107405080	1.29086	0.00623381	0.00783938	up	0.211737	0.646081	0.687121	false	-1.12703	0.0282804	0.0385928	down	1.56721	0.000856261	0.00154735	up
816	LOC107405084	-3.61777	2.6695e-09	4.8291e-09	down	NA	NA	NA	NA	1.44397	0.00103552	0.00168072	up	-1.01079	0.0174894	0.0263699	down
817	LOC107405085	-0.279023	0.508203	0.533533	false	0.602273	0.207791	0.247521	false	1.39226	8.51491e-06	1.68156e-05	up	-2.94075	7.48992e-13	2.94149e-12	down
818	LOC107405087	3.37247	2.98996e-56	1.37909e-55	up	-3.7387	8.17677e-41	6.14239e-40	down	NA	NA	NA	NA	NA	NA	NA	NA
819	LOC107405088	-5.35436	2.72232e-25	7.81463e-25	down	NA	NA	NA	NA	NA	NA	NA	NA	NA	NA	NA	NA
820	LOC107405089	2.44844	0	0	up	-1.37011	4.37041e-175	1.35356e-173	down	-0.733104	6.89952e-33	4.25039e-32	false	0.185508	0.0293879	0.0426828	false
821	LOC107405091	-3.88695	0	0	down	1.15647	8.06121e-20	3.45625e-19	up	-0.423585	0.000103024	0.000185038	false	0.212945	0.0995161	0.13145	false
822	LOC107405093	NA	NA	NA	NA	NA	NA	NA	NA	4.87753	1.20573e-13	3.90055e-13	up	-3.68395	1.00578e-12	3.92057e-12	down
823	LOC107405094	1.99904	1.5732e-81	9.4609e-81	up	-0.045158	0.617453	0.660117	false	-0.338085	2.00568e-06	4.16689e-06	false	-1.36341	2.98155e-46	3.57987e-45	down
824	LOC107405097	1.72566	1.53213e-05	2.28945e-05	up	-1.10165	0.0157396	0.0223589	down	NA	NA	NA	NA	NA	NA	NA	NA
825	LOC107405099	-2.05311	5.82673e-59	2.78568e-58	down	1.05526	2.35248e-10	6.57355e-10	up	-0.415022	0.00279482	0.00432254	false	-0.412343	0.00938587	0.0147801	false
826	LOC107405100	3.73182	3.83535e-25	1.09639e-24	up	-1.39775	4.1199e-06	8.50167e-06	down	0.708925	0.0371043	0.0498064	false	-1.34693	0.000331724	0.000629798	down
827	LOC107405102	1.01801	2.09503e-23	5.79712e-23	up	0.335988	0.00112073	0.00182833	false	0.465938	3.56074e-08	8.46817e-08	false	-1.0608	5.64349e-27	4.09095e-26	down
828	LOC107405105	-0.430476	1.00784e-08	1.77722e-08	false	-0.479146	1.16056e-07	2.71279e-07	false	-0.193595	0.0329162	0.0445016	false	1.04945	4.49375e-24	2.94158e-23	up
829	LOC107405106	5.17208	2.29861e-268	3.63839e-267	up	-0.811895	1.33279e-19	5.66882e-19	false	1.00849	1.79222e-38	1.25239e-37	up	-1.52057	2.37033e-65	3.95826e-64	down
830	LOC107405107	-2.27083	1.08957e-08	1.91722e-08	down	1.4388	0.00672329	0.0100245	up	1.92526	1.27956e-12	3.94809e-12	up	-0.890648	0.000158848	0.000311953	false
831	LOC107405108	-2.11628	7.76099e-58	3.65313e-57	down	1.12421	1.9241e-10	5.40566e-10	up	0.790878	4.29491e-12	1.29028e-11	false	-1.07716	6.48551e-18	3.3279e-17	down
832	LOC107405109	-1.47803	1.53258e-13	3.25963e-13	down	1.64673	4.89103e-14	1.66982e-13	up	0.105214	0.466995	0.512751	false	0.0931725	0.511721	0.56958	false
833	LOC107405115	-3.39451	0.000285577	0.000394367	down	NA	NA	NA	NA	NA	NA	NA	NA	NA	NA	NA	NA
834	LOC107405116	1.29536	1.01733e-45	4.11659e-45	up	1.91501	8.41809e-164	2.43668e-162	up	0.417664	1.11267e-18	4.46266e-18	false	-0.428916	1.0469e-14	4.57982e-14	false
835	LOC107405117	1.11479	3.01378e-12	6.11207e-12	up	1.87871	2.24436e-107	3.97007e-106	up	0.42734	2.74862e-14	9.18911e-14	false	-0.263391	0.000102435	0.000205447	false
836	LOC107405118	-3.24763	0.000800803	0.00107282	down	NA	NA	NA	NA	NA	NA	NA	NA	NA	NA	NA	NA
837	LOC107405119	1.85083	5.77305e-168	6.11616e-167	up	-0.0478023	0.42543	0.473776	false	-0.186519	0.000765866	0.00126101	false	-0.577916	1.24093e-18	6.55912e-18	false
838	LOC107405120	1.30354	0.00319758	0.00410165	up	-1.50328	1.08951e-06	2.36553e-06	down	-0.357783	0.383582	0.429036	false	-0.129989	0.817638	0.85003	false
839	LOC107405122	1.61885	0.0383902	0.045336	up	NA	NA	NA	NA	NA	NA	NA	NA	3.87068	8.97231e-05	0.000181134	up
840	LOC107405128	-0.0774658	0.670689	0.692901	false	1.69836	2.5227e-22	1.17577e-21	up	-1.13428	7.21302e-13	2.25632e-12	down	-0.551976	0.00912418	0.014405	false
841	LOC107405130	0.67244	4.97436e-13	1.03955e-12	false	-1.18803	1.6175e-23	7.82618e-23	down	-1.24398	7.9728e-14	2.6032e-13	down	-0.710853	0.00443071	0.00731649	false
842	LOC107405133	0.768213	0.0194619	0.0235327	false	-0.490034	0.194073	0.232384	false	1.65867	7.85603e-09	1.94321e-08	up	-0.319168	0.230961	0.281983	false
843	LOC107405134	-2.07565	6.42202e-07	1.0369e-06	down	NA	NA	NA	NA	1.1347	0.0244364	0.0336732	up	0.625681	0.0870118	0.116116	false
844	LOC107405135	NA	NA	NA	NA	2.79804	3.72412e-11	1.08979e-10	up	-7.85049	1.37814e-10	3.80662e-10	down	5.79461	1.57616e-05	3.45054e-05	up
845	LOC107405144	-2.51607	0.00661238	0.00829687	down	NA	NA	NA	NA	NA	NA	NA	NA	NA	NA	NA	NA
846	LOC107405147	-1.04494	0.0616723	0.071567	false	1.12658	0.0619712	0.0807232	false	-1.47344	0.0231808	0.0320566	down	3.31147	3.22356e-12	1.21535e-11	up
847	LOC107405148	4.91931	5.23813e-200	6.39759e-199	up	0.024491	0.812154	0.838393	false	-1.05792	3.8714e-20	1.64333e-19	down	-0.701267	1.22275e-06	2.99682e-06	false
848	LOC107405149	NA	NA	NA	NA	NA	NA	NA	NA	3.59912	5.17394e-05	9.53779e-05	up	-2.1451	0.00387611	0.00645643	down
849	LOC107405150	-0.958593	0.0976412	0.111374	false	NA	NA	NA	NA	NA	NA	NA	NA	4.67018	8.12434e-11	2.78759e-10	up
850	LOC107405157	1.9372	4.71083e-11	9.13192e-11	up	0.961336	5.40527e-05	0.000100646	false	-1.30756	1.79654e-08	4.35532e-08	down	1.27033	2.57191e-08	7.34396e-08	up
851	LOC107405158	7.17511	0	0	up	-1.93639	3.59524e-266	1.79258e-264	down	-2.86048	1.83174e-150	4.12857e-149	down	0.516089	0.00179071	0.00311681	false
852	LOC107405159	3.19201	2.45998e-104	1.76551e-103	up	-0.85895	1.20435e-07	2.81202e-07	false	-0.48882	0.0129579	0.0185442	false	-0.0699889	0.711902	0.757385	false
853	LOC107405161	-0.93826	7.55385e-30	2.3626e-29	false	-1.42302	1.37639e-30	8.20094e-30	down	1.59256	2.89303e-45	2.32482e-44	up	-1.8842	1.95134e-47	2.41283e-46	down
854	LOC107405162	5.67288	8.35444e-203	1.02861e-201	up	0.156696	0.0668886	0.0867363	false	-0.977543	1.64745e-28	8.98044e-28	false	-0.41414	0.000744156	0.00135452	false
855	LOC107405167	NA	NA	NA	NA	NA	NA	NA	NA	7.19216	4.86663e-08	1.14521e-07	up	-3.56798	8.71435e-06	1.96001e-05	down
856	LOC107405169	4.99014	7.86465e-72	4.33613e-71	up	-3.40457	2.55673e-41	1.93989e-40	down	-1.25478	0.0297961	0.0404913	down	NA	NA	NA	NA
857	LOC107405171	-1.45096	1.30209e-166	1.37334e-165	down	-0.0530451	0.479997	0.527936	false	0.370431	2.91658e-08	6.96771e-08	false	-0.0804906	0.238951	0.290544	false
858	LOC107405172	-1.91275	6.34833e-24	1.77528e-23	down	0.00453909	0.988016	0.990089	false	-0.70005	0.0362647	0.0487379	false	2.14913	1.22009e-15	5.63202e-15	up
859	LOC107405173	-1.0518	1.53242e-12	3.13884e-12	down	-0.591461	0.00938963	0.0137341	false	2.84181	8.71945e-65	9.45717e-64	up	-2.85727	8.18075e-60	1.24373e-58	down
860	LOC107405176	-1.95307	8.22243e-30	2.57058e-29	down	-2.22897	1.87048e-08	4.64651e-08	down	NA	NA	NA	NA	NA	NA	NA	NA
861	LOC107405178	2.08908	6.54653e-59	3.1277e-58	up	-0.924068	2.76818e-12	8.65308e-12	false	-0.451162	0.00471093	0.00709654	false	0.414057	0.0244021	0.0359366	false
862	LOC107405183	-2.20975	5.07183e-06	7.79834e-06	down	NA	NA	NA	NA	NA	NA	NA	NA	NA	NA	NA	NA
863	LOC107405189	-5.85351	3.19038e-06	4.96232e-06	down	NA	NA	NA	NA	NA	NA	NA	NA	1.2596	0.0498657	0.0694744	false
864	LOC107405192	-4.40415	0.000120014	0.000169663	down	NA	NA	NA	NA	NA	NA	NA	NA	NA	NA	NA	NA
865	LOC107405193	-2.46899	0.000171725	0.000240482	down	NA	NA	NA	NA	NA	NA	NA	NA	NA	NA	NA	NA
866	LOC107405194	-1.94528	5.80915e-06	8.90636e-06	down	NA	NA	NA	NA	NA	NA	NA	NA	NA	NA	NA	NA
867	LOC107405195	0.679528	6.55024e-05	9.41415e-05	false	-1.28898	2.69706e-09	7.06437e-09	down	1.48009	2.82596e-13	9.00362e-13	up	-0.566946	0.00210372	0.00362761	false
868	LOC107405197	-1.2533	0.0013237	0.00174635	down	NA	NA	NA	NA	NA	NA	NA	NA	NA	NA	NA	NA
869	LOC107405198	2.01924	3.09918e-86	1.94321e-85	up	-0.70033	1.81374e-10	5.10508e-10	false	1.55056	2.82677e-68	3.21396e-67	up	-1.81062	3.04476e-76	6.18604e-75	down
870	LOC107405199	-0.75387	1.56525e-10	2.9708e-10	false	1.85678	2.49841e-55	2.38149e-54	up	-0.103552	0.21912	0.258205	false	-0.327962	0.00193836	0.00335872	false
871	LOC107405202	-1.17931	2.8496e-20	7.32905e-20	down	1.27282	2.4934e-17	9.81408e-17	up	0.942729	1.00913e-21	4.51597e-21	false	0.601033	5.79211e-11	2.00629e-10	false
872	LOC107405203	-1.78411	6.10424e-05	8.7921e-05	down	NA	NA	NA	NA	NA	NA	NA	NA	NA	NA	NA	NA
873	LOC107405208	0.0800718	0.624833	0.648321	false	0.402704	0.0254885	0.0351887	false	-1.74318	2.35169e-17	8.99462e-17	down	0.397231	0.116225	0.151459	false
874	LOC107405210	-2.02295	1.30779e-11	2.59045e-11	down	1.0552	0.00873053	0.0128134	up	3.1701	9.02546e-75	1.12322e-73	up	0.626485	6.77878e-11	2.34033e-10	false
875	LOC107405211	-0.0207401	0.971637	0.973462	false	1.15313	0.0408552	0.054593	false	1.5734	9.05075e-07	1.93473e-06	up	-0.780349	0.0128682	0.0198087	false
876	LOC107405213	2.2593	0	0	up	0.200523	1.95329e-05	3.78661e-05	false	-1.8447	0	0	down	-2.07762	2.1819e-127	7.77543e-126	down
877	LOC107405215	-6.36801	2.15035e-21	5.68481e-21	down	NA	NA	NA	NA	NA	NA	NA	NA	NA	NA	NA	NA
878	LOC107405216	-1.86742	0.000424414	0.000579492	down	NA	NA	NA	NA	0.239711	0.641903	0.681386	false	0.366562	0.439323	0.499003	false
879	LOC107405217	-0.792593	2.29066e-23	6.33435e-23	false	1.59472	7.62209e-92	1.14325e-90	up	0.0874253	0.0850851	0.107999	false	0.0553036	0.490168	0.548882	false
880	LOC107405222	-6.36816	3.40756e-29	1.05434e-28	down	NA	NA	NA	NA	NA	NA	NA	NA	NA	NA	NA	NA
881	LOC107405224	5.94336	1.52831e-105	1.10653e-104	up	-2.18185	1.82663e-43	1.43887e-42	down	-2.0921	6.35523e-11	1.78489e-10	down	0.571115	0.196866	0.244648	false
882	LOC107405225	4.55771	5.16931e-267	8.1581e-266	up	-2.99561	2.22712e-147	5.59834e-146	down	5.00412	0	0	up	-4.75746	0	0	down
883	LOC107405226	-0.118861	0.532348	0.557428	false	3.58961	2.53413e-174	7.80848e-173	up	-3.85076	1.17693e-223	3.9591e-222	down	0.86863	1.41419e-05	3.11048e-05	false
884	LOC107405227	4.58619	0	0	up	0.203302	5.45351e-13	1.76176e-12	false	0.922826	0	0	false	-1.94805	0	0	down
885	LOC107405229	-4.88175	3.16783e-16	7.29148e-16	down	3.26755	1.06418e-05	2.11961e-05	up	-3.21829	1.75517e-06	3.66559e-06	down	NA	NA	NA	NA
886	LOC107405233	-2.38509	1.95531e-44	7.76196e-44	down	1.2483	1.01026e-07	2.37072e-07	up	1.02946	1.16739e-11	3.4243e-11	up	-0.984004	1.14852e-10	3.90094e-10	false
887	LOC107405238	-2.18857	0.00271462	0.0034996	down	NA	NA	NA	NA	6.01312	4.97938e-14	1.6426e-13	up	-3.3699	7.28553e-14	3.02103e-13	down
888	LOC107405241	-1.33513	3.63827e-07	5.94318e-07	down	0.219954	0.554369	0.60055	false	0.875828	0.00336423	0.00515199	false	1.26242	1.77366e-06	4.27127e-06	up
889	LOC107405244	2.84177	0	0	up	0.268377	3.79723e-06	7.86712e-06	false	-0.905846	2.82043e-49	2.43016e-48	false	-0.265806	0.000556359	0.00102919	false
890	LOC107405245	-1.47647	5.06444e-15	1.1241e-14	down	0.758865	0.00249159	0.00391108	false	1.07988	4.82072e-10	1.29014e-09	up	1.69342	1.26558e-48	1.60727e-47	up
891	LOC107405246	3.48102	2.99708e-16	6.90665e-16	up	-1.48154	3.5673e-05	6.75179e-05	down	0.631788	0.119302	0.147773	false	0.563852	0.0807361	0.108513	false
892	LOC107405247	-5.33177	1.24545e-06	1.97812e-06	down	NA	NA	NA	NA	NA	NA	NA	NA	3.12965	3.30652e-05	6.98632e-05	up
893	LOC107405248	0.812252	6.26054e-124	5.12198e-123	false	-1.50998	3.45275e-225	1.41774e-223	down	-0.722294	8.96103e-34	5.61115e-33	false	0.543353	9.16474e-08	2.50111e-07	false
894	LOC107405250	-0.277568	0.0218503	0.0263386	false	2.12425	2.30795e-86	3.24706e-85	up	0.00720387	0.925229	0.936625	false	-0.860242	6.37056e-18	3.27026e-17	false
895	LOC107405251	-2.37548	3.50172e-158	3.52435e-157	down	1.40834	7.17662e-35	4.73631e-34	up	-0.397373	1.90003e-05	3.64134e-05	false	1.11256	9.81601e-35	8.86926e-34	up
896	LOC107405252	-1.62973	1.44069e-60	7.02468e-60	down	-1.52539	1.71854e-16	6.53462e-16	down	1.12317	1.99577e-08	4.82155e-08	up	-0.971701	1.14655e-06	2.81822e-06	false
897	LOC107405253	-0.000152978	0.999069	0.999069	false	-1.27561	4.96303e-10	1.36352e-09	down	1.05444	3.31715e-07	7.35063e-07	up	0.498483	0.00118823	0.00210959	false
898	LOC107405254	0.898973	0.0106804	0.0131841	false	1.69501	7.71552e-10	2.09907e-09	up	-0.681378	0.00173713	0.0027538	false	-0.346255	0.168918	0.212886	false
899	LOC107405256	2.26965	1.00159e-09	1.84312e-09	up	-0.213918	0.538661	0.585363	false	-0.682903	0.0872924	0.110636	false	-1.74025	0.00287409	0.00487062	down
900	LOC107405260	-1.21331	0.00236443	0.00306146	down	2.48874	2.00261e-12	6.29794e-12	up	-1.13833	3.69378e-05	6.90668e-05	down	-0.671105	0.0816293	0.109622	false
901	LOC107405264	2.72718	1.71665e-60	8.35877e-60	up	-1.25826	4.70147e-15	1.68431e-14	down	-2.27464	5.10583e-17	1.92853e-16	down	2.51329	4.58553e-21	2.68766e-20	up
902	LOC107405265	1.82073	7.66069e-32	2.48376e-31	up	1.14673	1.93351e-25	9.94085e-25	up	-2.12001	1.31567e-75	1.65113e-74	down	2.99535	1.73913e-195	1.19644e-193	up
903	LOC107405266	-2.48057	0.016785	0.0204069	down	NA	NA	NA	NA	NA	NA	NA	NA	NA	NA	NA	NA
904	LOC107405271	2.32566	2.46815e-14	5.37322e-14	up	2.40058	4.0197e-39	2.92751e-38	up	-3.06727	1.74074e-58	1.73164e-57	down	0.464339	0.123246	0.159906	false
905	LOC107405272	-6.5228	1.11116e-22	3.026e-22	down	NA	NA	NA	NA	NA	NA	NA	NA	3.25234	0.000163794	0.000321241	up
906	LOC107405273	NA	NA	NA	NA	NA	NA	NA	NA	10.0367	5.22429e-17	1.97078e-16	up	-5.1872	4.44286e-32	3.73939e-31	down
907	LOC107405276	-4.35068	0.000225666	0.000313438	down	NA	NA	NA	NA	NA	NA	NA	NA	NA	NA	NA	NA
908	LOC107405278	4.08457	3.865e-12	7.80943e-12	up	-2.01266	5.74934e-05	0.000106692	down	NA	NA	NA	NA	NA	NA	NA	NA
909	LOC107405279	-1.43771	0.00836836	0.0104254	down	NA	NA	NA	NA	NA	NA	NA	NA	NA	NA	NA	NA
910	LOC107405287	-5.73747	2.69969e-05	3.97429e-05	down	NA	NA	NA	NA	NA	NA	NA	NA	NA	NA	NA	NA
911	LOC107405288	0.657007	6.13103e-06	9.38569e-06	false	0.153894	0.332575	0.379521	false	-1.9892	1.14611e-14	3.88755e-14	down	2.40268	8.76109e-18	4.47678e-17	up
912	LOC107405291	-1.89054	0.00389144	0.00496185	down	2.69131	2.45181e-06	5.16696e-06	up	-0.293323	0.41363	0.459144	false	0.00832991	0.981624	0.985384	false
913	LOC107405298	3.10938	9.44463e-14	2.02147e-13	up	-2.41088	4.61282e-07	1.03127e-06	down	NA	NA	NA	NA	NA	NA	NA	NA
914	LOC107405301	4.61234	4.70354e-139	4.20266e-138	up	-2.51185	2.86236e-56	2.77209e-55	down	-5.40779	7.64644e-16	2.73517e-15	down	5.31811	1.2563e-14	5.46503e-14	up
915	LOC107405302	-2.51986	4.71363e-105	3.3978e-104	down	1.84138	2.64908e-37	1.84987e-36	up	-2.66578	1.10787e-68	1.26605e-67	down	-0.20704	0.41722	0.47651	false
916	LOC107405303	1.08613	3.09077e-23	8.5215e-23	up	-3.59946	3.01125e-82	4.06934e-81	down	1.1268	8.15907e-05	0.000147848	up	-2.2106	1.59397e-10	5.3537e-10	down
917	LOC107405304	-1.07246	0.0114075	0.01405	down	1.35797	0.00457182	0.0069574	up	-0.300423	0.448399	0.494275	false	-0.159361	0.708809	0.754343	false
918	LOC107405305	0.798373	0.0712821	0.0822355	false	-3.0376	4.43404e-05	8.32886e-05	down	NA	NA	NA	NA	NA	NA	NA	NA
919	LOC107405307	1.42836	1.27986e-13	2.72865e-13	up	-1.65547	6.64283e-13	2.13571e-12	down	0.656579	0.0154919	0.0219268	false	-1.24177	4.71203e-05	9.78314e-05	down
920	LOC107405308	NA	NA	NA	NA	NA	NA	NA	NA	NA	NA	NA	NA	4.20289	6.1266e-06	1.39972e-05	up
921	LOC107405310	-1.74158	9.813e-124	8.01301e-123	down	-0.252309	0.00358668	0.00553103	false	-0.242329	0.00490489	0.00737196	false	0.213455	0.0359828	0.0514501	false
922	LOC107405311	1.41345	0.0106672	0.0131694	up	-2.20892	0.000104607	0.000189226	down	0.724869	0.00522994	0.0078401	false	0.5046	0.01928	0.0288706	false
923	LOC107405313	-1.02767	4.71124e-19	1.17585e-18	down	0.885318	1.8908e-10	5.31374e-10	false	-0.115345	0.324793	0.369423	false	0.203985	0.0792974	0.10674	false
924	LOC107405314	NA	NA	NA	NA	NA	NA	NA	NA	2.78596	5.71149e-21	2.49726e-20	up	3.03641	5.35441e-119	1.75377e-117	up
925	LOC107405318	0.552704	1.02116e-05	1.54003e-05	false	-0.61753	0.000151983	0.000270718	false	0.517308	0.00104928	0.00170228	false	-1.08323	5.34626e-10	1.73073e-09	down
926	LOC107405319	6.86551	9.33902e-268	1.47714e-266	up	-1.66169	4.47802e-74	5.43259e-73	down	1.58405	4.68075e-85	6.51881e-84	up	-3.72625	1.05997e-225	9.12396e-224	down
927	LOC107405321	0.598828	0.0647497	0.074979	false	0.275427	0.425946	0.474205	false	0.0254104	0.934032	0.944094	false	-2.06319	6.67067e-07	1.67571e-06	down
928	LOC107405323	-0.768806	1.02431e-12	2.11329e-12	false	0.00743372	0.959654	0.96631	false	-1.39329	2.26921e-15	7.95334e-15	down	-1.96118	3.46498e-10	1.1391e-09	down
929	LOC107405328	NA	NA	NA	NA	0.43865	0.457928	0.50627	false	-2.57407	0.000420701	0.000712218	down	NA	NA	NA	NA
930	LOC107405331	-3.04379	1.91214e-05	2.83959e-05	down	NA	NA	NA	NA	NA	NA	NA	NA	NA	NA	NA	NA
931	LOC107405332	-3.09417	9.81299e-06	1.48212e-05	down	2.83371	0.00065922	0.0011032	up	1.10045	0.0142164	0.0202223	up	-2.80004	2.91684e-09	8.95456e-09	down
932	LOC107405333	-3.19854	0.000464729	0.000632675	down	NA	NA	NA	NA	NA	NA	NA	NA	NA	NA	NA	NA
933	LOC107405335	-2.20378	5.14157e-09	9.19656e-09	down	1.29052	0.0342325	0.0463369	up	-2.32441	0.0221246	0.0306694	down	1.2011	0.0321393	0.0463316	up
934	LOC107405336	-1.36161	4.89608e-06	7.53517e-06	down	1.78097	1.07516e-07	2.51811e-07	up	0.182556	0.441722	0.487335	false	-2.32549	4.55787e-13	1.81358e-12	down
935	LOC107405337	-1.21858	0.0363846	0.04302	down	NA	NA	NA	NA	NA	NA	NA	NA	NA	NA	NA	NA
936	LOC107405342	-1.44276	0.00861617	0.0107197	down	NA	NA	NA	NA	NA	NA	NA	NA	NA	NA	NA	NA
937	LOC107405344	-0.233962	0.707361	0.727757	false	2.24032	1.03359e-05	2.06049e-05	up	-1.01285	0.0110992	0.0160134	down	-0.749695	0.143513	0.183543	false
938	LOC107405353	-5.94784	9.43185e-06	1.42638e-05	down	NA	NA	NA	NA	NA	NA	NA	NA	NA	NA	NA	NA
939	LOC107405354	-1.70408	7.87273e-34	2.64162e-33	down	1.39287	9.71144e-15	3.42172e-14	up	-1.78786	1.82734e-23	8.65592e-23	down	0.47897	0.0441529	0.0621517	false
940	LOC107405355	-2.36662	7.48857e-15	1.65527e-14	down	NA	NA	NA	NA	NA	NA	NA	NA	NA	NA	NA	NA
941	LOC107405359	-0.322396	0.334056	0.359533	false	0.304734	0.327985	0.37473	false	-1.17763	0.00049107	0.000825105	down	1.37275	3.66033e-05	7.69464e-05	up
942	LOC107405361	2.52321	1.42479e-37	5.11538e-37	up	0.673209	4.4741e-06	9.20015e-06	false	-0.410324	0.00232757	0.00363887	false	-0.838231	0.000644919	0.00118417	false
943	LOC107405363	2.65635	4.41168e-28	1.33786e-27	up	-0.686811	0.00172294	0.00275649	false	-1.62034	1.12622e-07	2.58329e-07	down	0.352383	0.382011	0.441076	false
944	LOC107405369	-1.39842	0.0105672	0.0130504	down	NA	NA	NA	NA	0.731604	0.119122	0.147601	false	1.05442	0.00163249	0.00285565	up
945	LOC107405370	0.289116	5.28001e-05	7.63742e-05	false	0.226476	0.00382694	0.00587756	false	-1.03032	2.32827e-39	1.66202e-38	down	-0.390192	0.00222766	0.00382763	false
946	LOC107405371	-1.88406	9.22161e-05	0.000131253	down	NA	NA	NA	NA	NA	NA	NA	NA	1.94205	0.00818393	0.0130023	up
947	LOC107405375	-3.16962	8.58555e-13	1.77682e-12	down	NA	NA	NA	NA	NA	NA	NA	NA	NA	NA	NA	NA
948	LOC107405376	1.48189	2.34634e-06	3.67496e-06	up	0.483558	0.417632	0.466032	false	-0.785997	0.0163972	0.0231497	false	0.38273	0.256884	0.30956	false
949	LOC107405379	-2.37406	0.00423188	0.00538531	down	NA	NA	NA	NA	NA	NA	NA	NA	NA	NA	NA	NA
950	LOC107405380	2.2021	2.56714e-265	4.02166e-264	up	-0.441964	8.11493e-20	3.47846e-19	false	-1.356	8.19303e-91	1.21076e-89	down	-1.74405	5.69242e-40	5.8901e-39	down
951	LOC107405385	NA	NA	NA	NA	NA	NA	NA	NA	4.6594	1.1213e-07	2.57267e-07	up	2.20054	1.06022e-15	4.91057e-15	up
952	LOC107405386	-1.36547	9.69697e-06	1.46502e-05	down	-1.56264	0.000982748	0.00161396	down	2.08599	2.34027e-06	4.83995e-06	up	1.04297	0.00281683	0.0047782	up
953	LOC107405387	1.4372	2.4097e-05	3.55892e-05	up	0.732232	0.0112172	0.0162411	false	-0.535064	0.0474994	0.062651	false	-0.0884234	0.766189	0.806281	false
954	LOC107405390	-0.308915	0.53668	0.561798	false	1.61129	0.00129669	0.00210346	up	-2.29124	2.54122e-06	5.23695e-06	down	NA	NA	NA	NA
955	LOC107405394	-4.14263	4.05157e-28	1.22936e-27	down	NA	NA	NA	NA	NA	NA	NA	NA	NA	NA	NA	NA
956	LOC107405396	3.08918	1.40794e-12	2.88886e-12	up	-0.761306	0.0465396	0.0617567	false	-0.491571	0.284057	0.327039	false	0.0996815	0.846295	0.873807	false
957	LOC107405399	2.56781	6.18233e-50	2.64725e-49	up	-0.410117	0.0116456	0.0168264	false	-0.444391	0.0139529	0.0198806	false	0.592318	0.000583383	0.00107617	false
958	LOC107405400	-0.121486	0.704413	0.725039	false	1.23226	6.64007e-05	0.000122507	up	0.149514	0.531904	0.576418	false	0.657151	0.00266276	0.00453281	false
959	LOC107405401	-3.61709	2.93172e-153	2.86682e-152	down	-1.05042	0.00104898	0.00171745	down	-1.18324	0.00750366	0.0110423	down	0.875914	0.0553459	0.0764235	false
960	LOC107405403	-3.59251	3.12921e-07	5.12378e-07	down	NA	NA	NA	NA	NA	NA	NA	NA	NA	NA	NA	NA
961	LOC107405405	1.42585	5.61844e-39	2.06442e-38	up	-1.29569	1.03651e-27	5.71264e-27	down	0.897296	2.87743e-13	9.16271e-13	false	0.802686	1.66574e-17	8.39844e-17	false
962	LOC107405407	1.18448	2.59426e-27	7.75915e-27	up	-0.998872	1.85542e-15	6.75506e-15	false	1.03344	6.49449e-19	2.62419e-18	up	-0.982804	6.11029e-14	2.54853e-13	false
963	LOC107405408	-2.40256	4.27143e-12	8.61595e-12	down	1.30786	0.00844335	0.0124138	up	2.36831	3.33269e-20	1.41903e-19	up	-1.96657	9.58107e-16	4.44803e-15	down
964	LOC107405411	5.70352	0	0	up	-2.59264	1.5067e-185	4.95382e-184	down	-3.87871	1.30242e-65	1.43171e-64	down	0.551625	0.162688	0.205791	false
965	LOC107405412	0.218244	0.449042	0.474881	false	-1.2597	0.00026586	0.000463282	down	-1.18104	0.0202499	0.0282105	down	NA	NA	NA	NA
966	LOC107405413	1.76412	3.77838e-24	1.06036e-23	up	-0.664093	0.00105777	0.00173044	false	-3.53688	1.60682e-22	7.37559e-22	down	2.76896	2.13231e-12	8.1339e-12	up
967	LOC107405414	3.725	0	0	up	0.317867	1.9854e-08	4.92187e-08	false	-0.493533	4.41239e-18	1.73116e-17	false	-1.94626	5.59063e-54	7.80062e-53	down
968	LOC107405415	2.5272	0	0	up	-0.0960272	0.00358631	0.00553093	false	-0.0279373	0.342683	0.387567	false	-0.606483	1.37787e-30	1.10939e-29	false
969	LOC107405416	-0.327957	0.269994	0.294041	false	-0.254544	0.711925	0.747901	false	1.62958	0.0184663	0.0258728	up	-1.84603	0.000522108	0.000968348	down
970	LOC107405418	-3.18646	0.000116134	0.000164343	down	NA	NA	NA	NA	NA	NA	NA	NA	NA	NA	NA	NA
971	LOC107405421	5.06458	3.44926e-55	1.57325e-54	up	-0.032166	0.851935	0.873447	false	-2.14174	3.27744e-19	1.34433e-18	down	1.02809	0.00122885	0.00217715	up
972	LOC107405424	-1.43853	1.37394e-48	5.77536e-48	down	-1.06283	4.88919e-09	1.26222e-08	down	0.0673762	0.741138	0.772926	false	1.83462	3.46864e-42	3.79632e-41	up
973	LOC107405426	-1.56393	7.78842e-07	1.25241e-06	down	0.383188	0.385595	0.433322	false	0.0190118	0.961067	0.967392	false	0.0889306	0.818396	0.85062	false
974	LOC107405430	1.08704	3.42638e-05	5.01431e-05	up	0.205703	0.390808	0.438855	false	0.741328	0.000125754	0.000224064	false	-0.490872	0.0258442	0.0378943	false
975	LOC107405431	-0.507607	5.39375e-09	9.63469e-09	false	1.60603	1.96343e-86	2.76449e-85	up	0.437494	2.27739e-14	7.63796e-14	false	-0.0854865	0.198436	0.246324	false
976	LOC107405436	1.1073	1.44174e-132	1.24444e-131	up	0.0180249	0.680334	0.719167	false	0.814065	1.2759e-163	3.12787e-162	false	-0.417837	9.33894e-19	4.96128e-18	false
977	LOC107405437	6.65786	0.00899793	0.011179	up	-4.44946	0.000447182	0.000761485	down	NA	NA	NA	NA	NA	NA	NA	NA
978	LOC107405438	NA	NA	NA	NA	NA	NA	NA	NA	5.19254	1.81798e-16	6.68747e-16	up	-1.89399	0.000383038	0.000721685	down
979	LOC107405446	-1.67785	7.28398e-15	1.61072e-14	down	-0.0528671	0.875202	0.893265	false	0.889446	0.00133404	0.00214212	false	-0.00782964	0.974544	0.979823	false
980	LOC107405453	0.892041	0.00208733	0.00271437	false	-0.619995	0.0652403	0.0847079	false	-3.29459	3.76533e-08	8.93692e-08	down	NA	NA	NA	NA
981	LOC107405455	5.41503	3.67205e-10	6.87889e-10	up	-1.61613	0.00230062	0.00362573	down	NA	NA	NA	NA	NA	NA	NA	NA
982	LOC107405460	0.0177814	0.883983	0.892685	false	1.05456	9.86968e-19	4.07936e-18	up	1.09539	1.2582e-42	9.62256e-42	up	-0.550714	1.66019e-13	6.74449e-13	false
983	LOC107405462	-4.21211	0.00302086	0.00388219	down	NA	NA	NA	NA	NA	NA	NA	NA	NA	NA	NA	NA
984	LOC107405464	3.48897	1.71306e-22	4.64087e-22	up	-0.4665	0.078223	0.100373	false	1.05769	4.76269e-06	9.61023e-06	up	0.415573	0.0333843	0.0479912	false
985	LOC107405467	1.83266	1.23562e-05	1.85586e-05	up	-1.78306	0.000199743	0.00035158	down	NA	NA	NA	NA	NA	NA	NA	NA
986	LOC107405469	3.91027	4.44851e-23	1.2227e-22	up	-2.14081	2.48643e-08	6.10804e-08	down	NA	NA	NA	NA	NA	NA	NA	NA
987	LOC107405471	1.72783	2.54586e-90	1.65009e-89	up	-0.911085	8.48277e-24	4.13521e-23	false	1.79489	5.44241e-130	1.0774e-128	up	-0.789334	1.75525e-25	1.20428e-24	false
988	LOC107405473	4.00641	4.85027e-219	6.34909e-218	up	0.656815	2.20074e-15	7.99623e-15	false	1.94806	0	0	up	-0.745761	3.43791e-28	2.58032e-27	false
989	LOC107405474	-7.84314	3.31322e-14	7.18656e-14	down	NA	NA	NA	NA	NA	NA	NA	NA	NA	NA	NA	NA
990	LOC107405475	0.414128	1.16048e-14	2.55375e-14	false	-3.64273	0	0	down	-3.33835	8.93934e-30	5.04823e-29	down	NA	NA	NA	NA
991	LOC107405476	0.203775	3.89271e-10	7.28202e-10	false	-4.01171	0	0	down	-3.94222	4.18969e-125	8.02769e-124	down	-1.07259	0.00523625	0.00855881	down
992	LOC107405477	2.50195	3.1581e-28	9.60027e-28	up	-0.215113	0.320628	0.367042	false	0.137243	0.499807	0.545027	false	-0.421973	0.0479894	0.067049	false
993	LOC107405478	-4.46118	3.31249e-18	8.08125e-18	down	NA	NA	NA	NA	NA	NA	NA	NA	4.08771	5.3786e-10	1.74057e-09	up
994	LOC107405479	-0.416083	0.000592641	0.000800682	false	1.12962	4.74533e-19	1.98303e-18	up	-1.44734	3.10218e-32	1.87493e-31	down	-0.732348	4.26104e-05	8.88615e-05	false
995	LOC107405480	-1.14183	2.4367e-38	8.8693e-38	down	-0.455319	0.000313239	0.000542512	false	0.037453	0.76727	0.796419	false	0.164719	0.206155	0.254593	false
996	LOC107405482	2.50854	5.09344e-74	2.866e-73	up	0.546902	1.74951e-07	4.04019e-07	false	-0.849726	9.73172e-14	3.1648e-13	false	1.77145	1.80168e-72	3.4115e-71	up
997	LOC107405483	1.07801	3.61077e-155	3.56846e-154	up	0.466353	2.86008e-24	1.4194e-23	false	0.93605	2.85196e-133	5.74759e-132	false	0.573543	1.68838e-42	1.86507e-41	false
998	LOC107405485	NA	NA	NA	NA	1.64453	0.00839803	0.0123524	up	-2.20456	0.000558771	0.000934121	down	NA	NA	NA	NA
999	LOC107405486	-1.05895	0.00327551	0.00419858	down	2.75903	9.11744e-22	4.17333e-21	up	-0.78244	5.51974e-05	0.000101512	false	0.126272	0.581941	0.637192	false
1000	LOC107405487	1.59922	0.000626008	0.00084448	up	2.00517	1.28114e-09	3.43245e-09	up	-0.403142	0.223364	0.262706	false	-2.06501	1.19551e-05	2.64715e-05	down
1001	LOC107405488	-2.04408	0.00364088	0.00465044	down	NA	NA	NA	NA	NA	NA	NA	NA	NA	NA	NA	NA
1002	LOC107405489	0.340297	0.356179	0.38188	false	2.35595	3.09368e-17	1.21294e-16	up	-0.871978	1.67121e-05	3.2218e-05	false	-1.10579	6.72647e-05	0.000137382	down
1003	LOC107405492	-0.5957	0.157554	0.176016	false	1.56454	9.66604e-05	0.000175394	up	-0.198278	0.502889	0.548061	false	0.10512	0.782353	0.820287	false
1004	LOC107405493	-5.05012	0.00012004	0.000169689	down	NA	NA	NA	NA	NA	NA	NA	NA	NA	NA	NA	NA
1005	LOC107405494	2.34299	1.44476e-54	6.54774e-54	up	-1.20211	1.73246e-17	6.85319e-17	down	1.17786	2.47197e-18	9.79374e-18	up	-0.16914	0.664124	0.713205	false
1006	LOC107405495	1.22042	7.68266e-34	2.57825e-33	up	-1.40777	6.02132e-27	3.24083e-26	down	0.623437	1.23815e-05	2.40927e-05	false	-2.20044	1.33896e-35	1.23806e-34	down
1007	LOC107405497	-1.40758	7.19188e-68	3.7899e-67	down	1.71206	1.73468e-95	2.71871e-94	up	-0.295952	1.86111e-06	3.88187e-06	false	0.774547	8.26674e-30	6.50597e-29	false
1008	LOC107405499	-3.48961	1.9411e-22	5.25068e-22	down	NA	NA	NA	NA	1.52892	0.000255636	0.000441675	up	-0.087062	0.804405	0.838688	false
1009	LOC107405501	-1.62972	0.0199735	0.0241323	down	NA	NA	NA	NA	NA	NA	NA	NA	NA	NA	NA	NA
1010	LOC107405503	2.22644	1.67064e-06	2.63755e-06	up	-0.281062	0.504602	0.552254	false	0.995024	0.00183568	0.0029013	false	-3.06044	1.10621e-12	4.29798e-12	down
1011	LOC107405505	1.45903	9.26484e-42	3.54717e-41	up	1.8225	6.4083e-108	1.14024e-106	up	-2.96246	3.71923e-232	1.29745e-230	down	-0.609015	0.00025868	0.000497534	false
1012	LOC107405506	2.70066	1.21745e-18	3.00308e-18	up	-1.89019	7.84045e-09	1.99798e-08	down	-0.537746	0.268188	0.310185	false	NA	NA	NA	NA
1013	LOC107405509	-1.09158	2.36308e-06	3.70008e-06	down	-1.85405	3.61741e-06	7.50742e-06	down	NA	NA	NA	NA	NA	NA	NA	NA
1014	LOC107405510	-1.96438	6.1461e-78	3.585e-77	down	0.842973	1.17363e-08	2.95835e-08	false	-1.16269	1.67069e-15	5.90534e-15	down	0.425961	0.0122078	0.0188786	false
1015	LOC107405512	-2.67674	2.11591e-53	9.46878e-53	down	1.92092	5.21846e-18	2.10794e-17	up	0.297856	0.0429132	0.0570052	false	0.796968	7.94281e-10	2.5372e-09	false
1016	LOC107405517	-3.61743	6.92376e-114	5.31985e-113	down	1.11564	5.04318e-06	1.03108e-05	up	-1.5035	1.13662e-09	2.97036e-09	down	-1.41431	0.000662056	0.00121388	down
1017	LOC107405518	-3.31466	1.59549e-32	5.24223e-32	down	0.493539	0.292256	0.337565	false	1.30628	7.68286e-05	0.000139445	up	-0.416916	0.16184	0.20482	false
1018	LOC107405519	-3.55068	0.000403936	0.00055245	down	NA	NA	NA	NA	NA	NA	NA	NA	NA	NA	NA	NA
1019	LOC107405529	-6.65804	1.89369e-07	3.13758e-07	down	NA	NA	NA	NA	NA	NA	NA	NA	NA	NA	NA	NA
1020	LOC107405530	-6.86733	4.7271e-08	8.06123e-08	down	NA	NA	NA	NA	NA	NA	NA	NA	NA	NA	NA	NA
1021	LOC107405539	1.39666	0.0027981	0.00360352	up	0.530494	0.210638	0.250598	false	-6.58607	2.41952e-07	5.41586e-07	down	6.14822	2.45032e-06	5.81743e-06	up
1022	LOC107405540	2.68598	8.08851e-24	2.2566e-23	up	0.0726812	0.737102	0.771002	false	-0.577258	0.00828454	0.0121407	false	0.917415	2.38175e-06	5.65887e-06	false
1023	LOC107405542	-0.851705	3.64959e-09	6.56699e-09	false	0.409835	0.0301881	0.0411912	false	0.17339	0.296546	0.3403	false	-1.10074	4.05159e-08	1.14046e-07	down
1024	LOC107405543	-1.94899	1.22806e-11	2.43523e-11	down	-1.38684	0.0137857	0.0197284	down	NA	NA	NA	NA	NA	NA	NA	NA
1025	LOC107405544	-1.79696	9.45657e-07	1.51221e-06	down	NA	NA	NA	NA	NA	NA	NA	NA	NA	NA	NA	NA
1026	LOC107405545	0.960675	1.10327e-09	2.02533e-09	false	-1.336	4.85194e-11	1.41051e-10	down	-1.06364	0.000251131	0.000434269	down	-0.669773	0.0863454	0.11533	false
1027	LOC107405550	-2.47778	1.85163e-14	4.04508e-14	down	-2.9566	0.000121171	0.000217714	down	NA	NA	NA	NA	NA	NA	NA	NA
1028	LOC107405553	-5.80897	4.80474e-33	1.59067e-32	down	NA	NA	NA	NA	NA	NA	NA	NA	NA	NA	NA	NA
1029	LOC107405555	-0.70814	0.00722114	0.00903521	false	-0.0324853	0.914004	0.925736	false	1.06105	2.45591e-05	4.66077e-05	up	0.208855	0.279206	0.333774	false
1030	LOC107405557	NA	NA	NA	NA	3.54659	0.000222521	0.000390181	up	1.23535	0.00122255	0.00197088	up	0.670658	0.0155566	0.0236488	false
1031	LOC107405560	-0.0848317	0.789229	0.804845	false	-0.498338	0.202407	0.241709	false	-1.00372	0.0286136	0.0390029	down	-0.076467	0.888503	0.908803	false
1032	LOC107405562	-3.65165	5.35769e-09	9.57428e-09	down	NA	NA	NA	NA	NA	NA	NA	NA	NA	NA	NA	NA
1033	LOC107405563	1.90408	2.51487e-30	7.93902e-30	up	1.81861	3.06366e-55	2.91417e-54	up	-2.07511	2.85004e-78	3.68262e-77	down	-0.370858	0.0508946	0.0707639	false
1034	LOC107405566	3.68818	3.48353e-12	7.04731e-12	up	-1.43245	0.00145106	0.00234175	down	-1.14991	0.0676819	0.0872773	false	2.08604	0.00299901	0.0050742	up
1035	LOC107405567	-2.32275	5.13956e-32	1.67194e-31	down	-1.44826	0.00034142	0.000589294	down	2.06615	2.09141e-09	5.37371e-09	up	1.60515	1.10544e-14	4.82646e-14	up
1036	LOC107405570	-2.08742	5.48872e-05	7.92857e-05	down	NA	NA	NA	NA	NA	NA	NA	NA	NA	NA	NA	NA
1037	LOC107405572	2.75145	2.43974e-129	2.06657e-128	up	-3.67721	1.14923e-112	2.14362e-111	down	-0.320743	0.318097	0.362645	false	-0.9701	0.0123605	0.0190898	false
1038	LOC107405574	2.18999	5.81613e-30	1.82471e-29	up	-2.13628	2.73221e-20	1.18771e-19	down	-0.43835	0.218022	0.257115	false	-0.0574872	0.877884	0.899778	false
1039	LOC107405578	-0.588372	0.00897938	0.0111573	false	-0.342011	0.336743	0.383884	false	1.66089	1.36595e-08	3.33812e-08	up	0.560841	0.0213463	0.031746	false
1040	LOC107405579	-1.97149	1.42873e-05	2.13913e-05	down	NA	NA	NA	NA	0.490641	0.278694	0.321318	false	1.39008	8.87057e-06	1.99238e-05	up
1041	LOC107405581	1.13978	7.28016e-12	1.45433e-11	up	-0.138051	0.416332	0.46487	false	0.482022	0.00170631	0.00270806	false	-0.166453	0.283032	0.337758	false
1042	LOC107405587	2.18205	1.98589e-19	5.00626e-19	up	0.884421	1.72491e-06	3.67787e-06	false	-1.02683	2.57366e-09	6.58163e-09	down	-2.13969	6.23625e-14	2.59985e-13	down
1043	LOC107405588	2.60749	5.22903e-83	3.18686e-82	up	0.761992	8.30621e-14	2.80151e-13	false	-0.935556	6.8872e-23	3.20638e-22	false	-1.38067	4.02155e-23	2.53023e-22	down
1044	LOC107405589	0.513462	0.430061	0.456188	false	2.43813	1	1	false	NA	NA	NA	NA	1.24582	0.0154415	0.0234838	up
1045	LOC107405597	3.2737	3.44511e-73	1.9243e-72	up	-2.2322	7.9673e-34	5.13854e-33	down	-3.46549	5.3203e-14	1.75215e-13	down	2.75621	2.9084e-07	7.57851e-07	up
1046	LOC107405603	-5.48224	1.77235e-43	6.94009e-43	down	NA	NA	NA	NA	NA	NA	NA	NA	3.76496	3.39039e-08	9.59956e-08	up
1047	LOC107405605	1.04605	1.11791e-11	2.21949e-11	up	-0.357992	0.0195798	0.0274702	false	-4.65391	1.90732e-45	1.53615e-44	down	1.84197	0.000176427	0.000344876	up
1048	LOC107405607	-0.326318	0.418173	0.444218	false	-4.56414	1.16905e-05	2.31718e-05	down	NA	NA	NA	NA	NA	NA	NA	NA
1049	LOC107405608	0.930455	1.46978e-05	2.19875e-05	false	-1.30044	2.85674e-06	5.9828e-06	down	1.45948	3.01015e-08	7.18837e-08	up	-0.397266	0.0765316	0.103298	false
1050	LOC107405614	-2.82991	0.000279339	0.000386002	down	NA	NA	NA	NA	NA	NA	NA	NA	NA	NA	NA	NA
1051	LOC107405615	1.29251	2.09218e-38	7.62441e-38	up	-1.09255	8.5668e-13	2.74068e-12	down	-2.13966	1.60411e-20	6.90406e-20	down	1.79549	3.56141e-16	1.6949e-15	up
1052	LOC107405616	-1.19111	5.50562e-08	9.3567e-08	down	-0.426812	0.210789	0.250761	false	-1.45833	0.00116376	0.00188051	down	2.81928	5.87482e-16	2.76048e-15	up
1053	LOC107405617	0.331699	0.00325898	0.0041784	false	0.0643096	0.586302	0.630715	false	-1.18327	0.00212096	0.00333042	down	1.83133	1.6151e-06	3.9095e-06	up
1054	LOC107405619	6.33134	1.67257e-32	5.49377e-32	up	0.369849	0.0583873	0.0763617	false	-5.15383	8.64132e-33	5.30333e-32	down	2.88515	4.06972e-07	1.04518e-06	up
1055	LOC107405620	1.30045	2.40657e-13	5.09213e-13	up	0.523395	0.00159185	0.00255781	false	-1.2766	7.69544e-13	2.40387e-12	down	-0.787383	0.00350785	0.00588262	false
1056	LOC107405621	-0.892605	0.0070893	0.00887598	false	-1.22202	0.0160172	0.0227231	down	NA	NA	NA	NA	NA	NA	NA	NA
1057	LOC107405629	-5.02357	7.2928e-06	1.11068e-05	down	NA	NA	NA	NA	NA	NA	NA	NA	NA	NA	NA	NA
1058	LOC107405631	-1.80034	6.29571e-05	9.05871e-05	down	2.16341	2.85548e-12	8.91213e-12	up	-2.11823	1.18976e-12	3.67671e-12	down	1.16953	0.00268057	0.00456052	up
1059	LOC107405633	-4.94146	0.000174907	0.000244816	down	NA	NA	NA	NA	NA	NA	NA	NA	NA	NA	NA	NA
1060	LOC107405634	-0.444789	0.17284	0.192328	false	0.865684	0.0120315	0.0173632	false	0.435075	0.0971756	0.122253	false	-1.17169	6.11526e-05	0.000125503	down
1061	LOC107405635	1.12264	4.96894e-52	2.19326e-51	up	-0.1591	0.0309304	0.0421344	false	0.200011	0.00189469	0.00298849	false	-0.210824	0.024164	0.0356301	false
1062	LOC107405637	NA	NA	NA	NA	4.00468	3.89068e-11	1.1378e-10	up	-2.7828	5.33711e-11	1.50485e-10	down	NA	NA	NA	NA
1063	LOC107405638	-7.83041	6.8583e-11	1.32e-10	down	NA	NA	NA	NA	NA	NA	NA	NA	NA	NA	NA	NA
1064	LOC107405640	-0.181934	0.041801	0.049244	false	1.64522	1.28494e-80	1.69357e-79	up	-0.824356	1.36076e-34	8.70032e-34	false	1.03687	5.24468e-19	2.8224e-18	up
1065	LOC107405641	1.04569	2.14785e-12	4.37922e-12	up	-2.73996	2.70432e-52	2.45036e-51	down	-2.79605	1.0639e-11	3.12995e-11	down	NA	NA	NA	NA
1066	LOC107405642	-2.60239	3.79369e-127	3.17186e-126	down	-0.51703	0.0110318	0.0159879	false	1.95828	1.19639e-39	8.609e-39	up	-0.797943	1.94777e-10	6.48578e-10	false
1067	LOC107405643	-4.74003	1.95967e-35	6.77362e-35	down	NA	NA	NA	NA	NA	NA	NA	NA	NA	NA	NA	NA
1068	LOC107405644	3.88397	0	0	up	-1.6201	4.22461e-86	5.9344e-85	down	-2.26339	1.47629e-74	1.82962e-73	down	0.827188	9.5961e-08	2.61203e-07	false
1069	LOC107405648	-0.238519	0.0116512	0.014341	false	-1.37173	5.18008e-34	3.35761e-33	down	1.79237	3.27921e-70	3.82809e-69	up	-0.128814	0.280931	0.33552	false
1070	LOC107405649	1.26326	0.0146097	0.0178508	up	-0.881486	0.0853829	0.109022	false	1.95036	6.47644e-09	1.61357e-08	up	-0.713867	0.00994298	0.0155886	false
1071	LOC107405650	-2.27598	2.17354e-09	3.94461e-09	down	1.68894	0.000337441	0.000582981	up	0.356643	0.243667	0.284509	false	-0.067905	0.849036	0.87623	false
1072	LOC107405652	-1.16582	0.021129	0.0254907	down	NA	NA	NA	NA	3.92715	2.18036e-18	8.64608e-18	up	-2.55617	3.85124e-13	1.53929e-12	down
1073	LOC107405653	4.0398	8.04514e-09	1.42598e-08	up	-2.58244	0.000139987	0.000249963	down	NA	NA	NA	NA	NA	NA	NA	NA
1074	LOC107405654	0.0647829	0.663196	0.685591	false	1.47411	1.90264e-29	1.10112e-28	up	-0.121681	0.179298	0.215105	false	0.364382	0.000982429	0.00176194	false
1075	LOC107405655	-1.43682	0.00154268	0.00202512	down	NA	NA	NA	NA	NA	NA	NA	NA	NA	NA	NA	NA
1076	LOC107405656	-2.38226	3.18779e-08	5.48177e-08	down	2.32875	2.15633e-06	4.56495e-06	up	-1.20568	0.00109411	0.00177245	down	-0.658283	0.181064	0.22648	false
1077	LOC107405657	-2.37727	2.63075e-29	8.15521e-29	down	1.15491	7.87485e-05	0.00014435	up	-2.74762	1.45092e-15	5.13969e-15	down	2.42461	1.21782e-11	4.42297e-11	up
1078	LOC107405658	-0.298818	0.492996	0.518461	false	NA	NA	NA	NA	2.54345	8.05364e-16	2.87853e-15	up	-3.93677	7.21429e-22	4.32809e-21	down
1079	LOC107405661	-2.55164	6.76704e-06	1.03297e-05	down	NA	NA	NA	NA	NA	NA	NA	NA	NA	NA	NA	NA
1080	LOC107405662	1.29084	5.0616e-05	7.32745e-05	up	-6.38537	7.00303e-09	1.79011e-08	down	NA	NA	NA	NA	NA	NA	NA	NA
1081	LOC107405668	-2.35455	0.00997609	0.0123504	down	NA	NA	NA	NA	NA	NA	NA	NA	NA	NA	NA	NA
1082	LOC107405672	NA	NA	NA	NA	NA	NA	NA	NA	NA	NA	NA	NA	1.81096	0.0183066	0.0275147	up
1083	LOC107405673	NA	NA	NA	NA	NA	NA	NA	NA	6.42359	4.93101e-24	2.369e-23	up	-3.45465	1.22473e-20	7.0668e-20	down
1084	LOC107405682	1.64031	2.802e-08	4.8363e-08	up	-0.513949	0.098297	0.124121	false	0.613878	0.0259994	0.0356759	false	-0.0390167	0.898721	0.917043	false
1085	LOC107405689	NA	NA	NA	NA	1.56151	0.00723444	0.0107454	up	1.56179	1.12542e-06	2.38829e-06	up	-1.68403	9.75595e-05	0.000196154	down
1086	LOC107405690	2.32854	1.06662e-08	1.8773e-08	up	1.35152	8.92147e-07	1.95056e-06	up	-1.57043	1.22718e-11	3.59321e-11	down	-0.668954	0.0315097	0.0455124	false
1087	LOC107405691	NA	NA	NA	NA	NA	NA	NA	NA	6.9127	2.73925e-07	6.11013e-07	up	-4.87986	5.31851e-05	0.000109796	down
1088	LOC107405692	-0.163874	0.576618	0.601276	false	1.16842	4.08188e-05	7.69203e-05	up	-0.719626	0.00449044	0.0067838	false	0.884178	0.000395983	0.000744107	false
1089	LOC107405694	0.154184	0.668274	0.690607	false	-1.19718	0.0233755	0.0324567	down	NA	NA	NA	NA	NA	NA	NA	NA
1090	LOC107405696	NA	NA	NA	NA	NA	NA	NA	NA	NA	NA	NA	NA	1.35737	0.0315028	0.0455061	up
1091	LOC107405698	0.61745	0.00835655	0.0104113	false	-1.55412	3.7775e-06	7.82804e-06	down	2.1001	2.11548e-12	6.44513e-12	up	-0.511828	0.0317514	0.0458206	false
1092	LOC107405700	-1.91224	0.000111903	0.000158576	down	NA	NA	NA	NA	3.07246	8.34798e-23	3.86734e-22	up	-1.50967	1.3386e-07	3.59691e-07	down
1093	LOC107405705	-0.963776	2.21003e-07	3.64783e-07	false	0.481952	0.0268726	0.0369506	false	-0.0223624	0.910788	0.924267	false	1.08909	6.05962e-10	1.94927e-09	up
1094	LOC107405709	5.25982	1.17722e-11	2.33616e-11	up	-5.8327	3.25609e-07	7.37302e-07	down	NA	NA	NA	NA	NA	NA	NA	NA
1095	LOC107405710	3.62559	3.44454e-165	3.61161e-164	up	-2.38657	6.23739e-196	2.18538e-194	down	0.0128307	0.974236	0.978831	false	-0.897551	0.00119082	0.00211376	false
1096	LOC107405711	6.4067	9.11763e-67	4.74842e-66	up	-4.69621	3.29069e-54	3.06427e-53	down	NA	NA	NA	NA	NA	NA	NA	NA
1097	LOC107405733	-2.07613	1	1	false	NA	NA	NA	NA	4.55149	0.000840867	0.00137841	up	-2.71717	5.91305e-06	1.35266e-05	down
1098	LOC107405734	-0.133735	0.00899852	0.0111791	false	-1.15323	2.96775e-62	3.12604e-61	down	2.14748	0	0	up	-0.547925	7.88097e-18	4.03283e-17	false
1099	LOC107405735	10.8488	7.44136e-07	1.19741e-06	up	-5.93646	3.31199e-06	6.89801e-06	down	NA	NA	NA	NA	NA	NA	NA	NA
1100	LOC107405740	5.27059	1.61751e-10	3.06918e-10	up	-2.66381	1.10891e-05	2.20431e-05	down	NA	NA	NA	NA	1.33171	0.0326029	0.0469581	up
1101	LOC107405741	8.92503	8.31551e-06	1.26211e-05	up	-5.71207	0.000129111	0.000231408	down	NA	NA	NA	NA	NA	NA	NA	NA
1102	LOC107405743	4.23217	0	0	up	-1.76909	5.2185e-191	1.78363e-189	down	0.403371	2.90991e-08	6.95271e-08	false	-0.583263	3.72751e-12	1.40061e-11	false
1103	LOC107405744	-1.90878	0.00206728	0.00268928	down	2.39859	9.72654e-05	0.000176404	up	1.55082	1	1	false	-0.446827	1	1	false
1104	LOC107405745	-1.52509	5.33963e-08	9.08329e-08	down	2.01495	6.6835e-12	2.04325e-11	up	-0.843091	0.000204659	0.000357082	false	1.21584	6.99546e-09	2.08856e-08	up
1105	LOC107405746	-1.81212	1.29794e-06	2.06027e-06	down	2.13739	7.22229e-07	1.58959e-06	up	-2.15053	1.17575e-07	2.69345e-07	down	1.66177	0.000290757	0.000555573	up
1106	LOC107405749	1.84689	5.41963e-09	9.67931e-09	up	-0.557153	0.0677762	0.0878057	false	-0.0854068	0.779127	0.80728	false	0.493711	0.0842159	0.112731	false
1107	LOC107405750	-1.51011	0.0360141	0.0426032	down	NA	NA	NA	NA	2.48937	4.42034e-06	8.93656e-06	up	-0.819336	0.0516547	0.07172	false
1108	LOC107405751	-0.691521	0.039625	0.0467425	false	-0.145987	0.760488	0.792176	false	0.849096	0.0411462	0.054829	false	1.17396	5.87257e-05	0.000120787	up
1109	LOC107405755	1.3971	1.37253e-17	3.29311e-17	up	-0.485266	0.00651495	0.00972927	false	1.59927	6.00649e-30	3.40596e-29	up	-0.688073	6.26377e-08	1.74034e-07	false
1110	LOC107405760	-1.40011	1.59733e-14	3.49561e-14	down	0.866511	0.000216311	0.000379783	false	0.105428	0.570851	0.614494	false	-0.393438	0.0426414	0.0601878	false
1111	LOC107405761	-2.2841	1.27861e-19	3.23396e-19	down	1.60937	4.1265e-08	9.96829e-08	up	0.527904	0.00508087	0.00762621	false	0.952433	9.22254e-11	3.15286e-10	false
1112	LOC107405763	-6.49553	4.66112e-07	7.58325e-07	down	NA	NA	NA	NA	NA	NA	NA	NA	NA	NA	NA	NA
1113	LOC107405766	-1.48304	1.86464e-16	4.32361e-16	down	1.44878	1.16073e-11	3.50111e-11	up	-1.63164	2.24969e-15	7.88648e-15	down	0.941103	4.83313e-05	0.000100241	false
1114	LOC107405768	1.28426	6.03613e-84	3.70947e-83	up	-0.463731	5.52463e-10	1.51483e-09	false	0.69245	3.84161e-23	1.80114e-22	false	0.371671	2.97026e-07	7.72276e-07	false
1115	LOC107405771	-1.51641	1.58611e-12	3.24724e-12	down	1.32554	3.48518e-07	7.87311e-07	up	0.680759	8.15199e-05	0.000147735	false	-0.167693	0.308362	0.364544	false
1116	LOC107405772	-2.44263	9.31466e-07	1.48997e-06	down	NA	NA	NA	NA	NA	NA	NA	NA	NA	NA	NA	NA
1117	LOC107405777	NA	NA	NA	NA	NA	NA	NA	NA	8.41957	3.23078e-12	9.76328e-12	up	-9.19712	2.75436e-14	1.17269e-13	down
1118	LOC107405782	1.74951	1.86689e-54	8.44652e-54	up	-1.24859	1.12809e-25	5.83961e-25	down	-2.81031	3.71074e-42	2.8103e-41	down	3.23686	6.91092e-63	1.10339e-61	up
1119	LOC107405783	NA	NA	NA	NA	NA	NA	NA	NA	NA	NA	NA	NA	6.97318	2.67674e-06	6.32716e-06	up
1120	LOC107405784	-0.00104169	0.996475	0.996644	false	1.7407	4.65744e-16	1.74141e-15	up	-3.88788	5.36251e-41	3.96233e-40	down	5.01171	2.21523e-76	4.51614e-75	up
1121	LOC107405786	-3.1604	5.62531e-13	1.17283e-12	down	NA	NA	NA	NA	NA	NA	NA	NA	NA	NA	NA	NA
1122	LOC107405788	NA	NA	NA	NA	NA	NA	NA	NA	3.74311	1.48323e-13	4.78269e-13	up	-3.01604	4.31683e-11	1.51025e-10	down
1123	LOC107405789	2.59072	8.4479e-11	1.61967e-10	up	-0.548081	0.150914	0.184664	false	-0.286739	0.519245	0.564167	false	-0.581519	0.255978	0.308594	false
1124	LOC107405790	-2.11643	2.32031e-51	1.01431e-50	down	0.322344	0.139211	0.171349	false	1.52958	1.46706e-24	7.17726e-24	up	-0.360574	0.00375075	0.00626343	false
1125	LOC107405791	0.89498	1.74731e-06	2.75513e-06	false	1.33676	4.8659e-46	3.99418e-45	up	-1.4722	7.32945e-74	8.99642e-73	down	-0.257095	0.24531	0.297141	false
1126	LOC107405792	-1.15535	1.78487e-13	3.79019e-13	down	0.472245	0.0163847	0.0232081	false	-0.360531	0.0452151	0.0598453	false	1.11473	2.02535e-12	7.74415e-12	up
1127	LOC107405793	1.01096	4.1253e-58	1.94997e-57	up	-0.111	0.0743095	0.0956689	false	0.864112	2.21024e-68	2.51939e-67	false	0.221447	7.75836e-06	1.75519e-05	false
1128	LOC107405801	0.679206	0.0184178	0.0223234	false	0.211541	0.446518	0.49465	false	1.21063	1.00136e-09	2.62916e-09	up	-2.61505	3.99389e-21	2.34707e-20	down
1129	LOC107405802	-2.35174	0.00689991	0.00864443	down	NA	NA	NA	NA	2.5749	9.18326e-05	0.000165736	up	-2.3812	0.00063837	0.00117287	down
1130	LOC107405805	1.79321	1.74152e-06	2.7464e-06	up	0.124172	0.749298	0.782047	false	-0.459479	0.260229	0.301955	false	0.805205	0.204877	0.253225	false
1131	LOC107405807	-2.16882	6.1841e-06	9.46558e-06	down	NA	NA	NA	NA	NA	NA	NA	NA	NA	NA	NA	NA
1132	LOC107405808	NA	NA	NA	NA	NA	NA	NA	NA	2.19276	3.60689e-06	7.3351e-06	up	-3.58209	3.59269e-09	1.09633e-08	down
1133	LOC107405811	2.11241	1.50248e-05	2.24656e-05	up	-1.87784	9.64064e-07	2.10248e-06	down	-1.19477	0.0146096	0.0207502	down	2.53025	1.07635e-05	2.39549e-05	up
1134	LOC107405812	0.354832	0.342447	0.368045	false	-1.3041	0.00029955	0.000519646	down	-0.183431	0.667336	0.705496	false	-1.14499	0.0233484	0.034516	down
1135	LOC107405813	1.03367	4.60046e-20	1.17655e-19	up	-0.557342	1.26873e-05	2.50529e-05	false	0.312844	0.0143448	0.0203888	false	1.24706	1.10564e-29	8.67088e-29	up
1136	LOC107405820	1.16304	3.62824e-06	5.6286e-06	up	0.714551	0.00305367	0.00474699	false	0.0116844	0.958398	0.96503	false	-0.773492	0.00511957	0.00838192	false
1137	LOC107405822	0.803276	1.85975e-91	1.21573e-90	false	-1.1579	1.06592e-115	2.04497e-114	down	0.826005	5.3108e-57	5.16533e-56	false	-0.425743	2.1187e-11	7.55321e-11	false
1138	LOC107405825	-1.3089	4.35644e-07	7.09459e-07	down	0.539496	0.103296	0.130017	false	-0.436884	0.161851	0.19555	false	0.0836868	0.794006	0.829966	false
1139	LOC107405826	2.3071	1.09719e-07	1.84046e-07	up	-2.41497	8.82737e-06	1.77104e-05	down	2.79356	1.54681e-08	3.76468e-08	up	-0.974193	0.00944539	0.014866	false
1140	LOC107405833	-0.245496	0.175487	0.195141	false	1.35593	2.12044e-13	6.9958e-13	up	1.41825	9.80433e-39	6.89694e-38	up	1.77199	7.74509e-145	3.32535e-143	up
1141	LOC107405834	1.42128	5.31254e-08	9.03938e-08	up	3.15336	6.45351e-102	1.09462e-100	up	-1.21408	9.37976e-33	5.7447e-32	down	-0.535537	0.00027386	0.000524635	false
1142	LOC107405836	4.06178	3.92987e-42	1.51166e-41	up	-0.420707	0.0491898	0.065031	false	1.23117	6.65264e-12	1.97898e-11	up	3.16848	1.47769e-193	1.00112e-191	up
1143	LOC107405838	-0.104516	0.437094	0.463257	false	-0.0336272	0.843693	0.866331	false	1.6654	1.85806e-43	1.44888e-42	up	-0.00413728	0.970808	0.976618	false
1144	LOC107405842	0.447491	0.0008278	0.00110839	false	0.588873	1.64599e-05	3.21355e-05	false	-1.91122	9.2763e-32	5.53362e-31	down	-1.43517	8.33983e-07	2.07715e-06	down
1145	LOC107405843	-7.7909	1.89013e-10	3.57691e-10	down	NA	NA	NA	NA	NA	NA	NA	NA	NA	NA	NA	NA
1146	LOC107405847	-3.23421	4.83888e-15	1.07482e-14	down	NA	NA	NA	NA	1.1364	0.0423898	0.0563853	false	0.554118	0.184896	0.230851	false
1147	LOC107405851	4.14085	6.83421e-73	3.80636e-72	up	-2.99568	4.10576e-37	2.85609e-36	down	0.23947	0.531495	0.576079	false	-0.0779096	0.827196	0.858215	false
1148	LOC107405852	5.56589	3.27257e-20	8.39973e-20	up	0.527008	0.0421316	0.0561786	false	-1.47993	3.75029e-07	8.26948e-07	down	-0.0566682	0.879209	0.9009	false
1149	LOC107405853	1.29889	3.06527e-56	1.41352e-55	up	-1.28014	5.43946e-37	3.77085e-36	down	0.627938	9.8262e-09	2.41784e-08	false	-0.56392	1.43511e-05	3.15454e-05	false
1150	LOC107405854	1.99456	1.27081e-92	8.4e-92	up	0.1645	0.0496771	0.0656418	false	0.165545	0.0130964	0.0187259	false	-1.02597	5.06192e-30	4.00859e-29	down
1151	LOC107405855	2.32871	3.35679e-67	1.75592e-66	up	1.82727	2.37115e-100	3.91931e-99	up	-1.1872	1.83181e-68	2.09069e-67	down	-0.231543	0.012647	0.0194901	false
1152	LOC107405857	1.83828	2.59245e-10	4.88304e-10	up	-0.734895	0.0141059	0.0201534	false	1.7452	8.89197e-14	2.89803e-13	up	-2.16089	4.98047e-18	2.57372e-17	down
1153	LOC107405858	1.05585	1.44108e-45	5.81804e-45	up	0.312082	1.21403e-05	2.40252e-05	false	-0.353603	1.69647e-07	3.83818e-07	false	0.429831	1.40821e-08	4.09857e-08	false
1154	LOC107405859	-1.19258	1.61906e-07	2.69448e-07	down	1.82711	7.42982e-14	2.5134e-13	up	-2.86567	9.30212e-27	4.86472e-26	down	1.77599	4.61522e-08	1.29238e-07	up
1155	LOC107405860	1.0347	8.6751e-07	1.39058e-06	up	0.790056	3.34309e-05	6.34264e-05	false	-1.24667	1.51894e-11	4.42055e-11	down	0.795031	9.73162e-05	0.000195709	false
1156	LOC107405861	NA	NA	NA	NA	3.5599	5.12066e-12	1.57437e-11	up	-3.35685	7.66191e-13	2.39381e-12	down	2.0933	0.000616745	0.00113531	up
1157	LOC107405864	-1.22886	1.27444e-10	2.42662e-10	down	0.0890621	0.701215	0.738187	false	-0.412075	0.0785487	0.100272	false	0.880204	5.85854e-05	0.000120512	false
1158	LOC107405865	-1.41159	1.31719e-42	5.0998e-42	down	0.392384	0.00136541	0.00221	false	0.23868	0.014192	0.020194	false	0.0020936	0.982714	0.986201	false
1159	LOC107405866	NA	NA	NA	NA	NA	NA	NA	NA	NA	NA	NA	NA	5.12055	1.31022e-05	2.89217e-05	up
1160	LOC107405870	-0.628643	1.85509e-05	2.75775e-05	false	0.955631	5.03298e-08	1.20761e-07	false	-0.116016	0.422748	0.468307	false	-2.38224	7.85538e-31	6.36504e-30	down
1161	LOC107405871	-11.3536	7.52282e-22	2.00844e-21	down	NA	NA	NA	NA	NA	NA	NA	NA	NA	NA	NA	NA
1162	LOC107405872	-4.91205	3.26888e-96	2.21634e-95	down	1.28037	0.00173743	0.00277845	up	-0.221124	0.489869	0.535437	false	-1.01525	0.0100909	0.0158029	down
1163	LOC107405874	-2.74177	0.00370183	0.00472602	down	NA	NA	NA	NA	NA	NA	NA	NA	NA	NA	NA	NA
1164	LOC107405875	-4.37835	2.19504e-93	1.45996e-92	down	0.990799	0.00787609	0.0116337	false	0.818684	0.00230588	0.00360654	false	0.171493	0.475982	0.534711	false
1165	LOC107405879	-5.29106	1.51984e-19	3.83909e-19	down	NA	NA	NA	NA	NA	NA	NA	NA	NA	NA	NA	NA
1166	LOC107405881	0.611909	0.00347931	0.00445046	false	1.74339	1.58336e-23	7.66507e-23	up	-1.52079	2.6958e-21	1.19151e-20	down	-2.01496	1.16632e-11	4.24717e-11	down
1167	LOC107405883	-6.64199	0.00727141	0.00909704	down	NA	NA	NA	NA	NA	NA	NA	NA	NA	NA	NA	NA
1168	LOC107405885	-2.19556	1.95545e-79	1.15513e-78	down	2.32102	2.96668e-70	3.46475e-69	up	-1.25916	4.50828e-34	2.8529e-33	down	0.558651	1.0451e-05	2.3312e-05	false
1169	LOC107405888	-3.52851	1.32496e-07	2.21401e-07	down	NA	NA	NA	NA	NA	NA	NA	NA	NA	NA	NA	NA
1170	LOC107405892	5.65954	3.64649e-11	7.10485e-11	up	-4.097	1.14546e-07	2.6783e-07	down	NA	NA	NA	NA	NA	NA	NA	NA
1171	LOC107405893	5.79009	0	0	up	-1.26261	2.96219e-137	6.78797e-136	down	3.27703	0	0	up	-2.89889	0	0	down
1172	LOC107405895	1.98557	2.14483e-31	6.89635e-31	up	-1.13044	2.54694e-10	7.10052e-10	down	-0.187597	0.428867	0.474556	false	-0.362335	0.181033	0.226456	false
1173	LOC107405897	1.42811	2.34532e-08	4.06384e-08	up	-0.142496	0.587713	0.631933	false	0.317712	0.196846	0.234257	false	-0.423081	0.205466	0.25383	false
1174	LOC107405898	0.977355	0.00160592	0.00210515	false	1.3145	1.01797e-06	2.21524e-06	up	-0.500696	0.0222511	0.0308352	false	0.341496	0.381331	0.440347	false
1175	LOC107405905	2.51479	7.31617e-226	9.8303e-225	up	-2.46405	5.36999e-222	2.17545e-220	down	0.116891	0.222633	0.262	false	-1.03915	1.75259e-16	8.46048e-16	down
1176	LOC107405906	NA	NA	NA	NA	1.25399	0.0324492	0.0440611	up	-1.37175	0.017317	0.0243636	down	2.69606	1.54016e-09	4.82803e-09	up
1177	LOC107405907	-2.98505	0.00100103	0.00133319	down	NA	NA	NA	NA	NA	NA	NA	NA	NA	NA	NA	NA
1178	LOC107405908	-1.98878	6.93453e-06	1.0577e-05	down	NA	NA	NA	NA	NA	NA	NA	NA	NA	NA	NA	NA
1179	LOC107405910	-0.660432	6.27646e-10	1.16433e-09	false	0.329743	0.00775794	0.0114694	false	-0.00996219	0.926512	0.937513	false	1.25684	3.98762e-38	3.94292e-37	up
1180	LOC107405913	-1.64036	5.82353e-08	9.88517e-08	down	-1.13521	0.0434573	0.0578273	false	3.50473	1.46353e-23	6.94546e-23	up	-1.01427	1.85414e-05	4.02695e-05	down
1181	LOC107405927	-2.715	7.65572e-05	0.000109572	down	NA	NA	NA	NA	NA	NA	NA	NA	1.49467	5.04677e-05	0.000104477	up
1182	LOC107405930	1.86151	3.15832e-16	7.27037e-16	up	-1.24301	1.97079e-07	4.53561e-07	down	0.241429	0.385434	0.430811	false	-1.74977	1.31096e-07	3.52691e-07	down
1183	LOC107405933	-1.07283	7.86872e-06	1.196e-05	down	0.113745	0.729926	0.76422	false	0.472406	0.0813238	0.103548	false	-0.0917572	0.760235	0.801151	false
1184	LOC107405937	0.256442	0.06494	0.0751872	false	1.34967	1.76793e-25	9.09473e-25	up	0.588094	8.25796e-12	2.44636e-11	false	-0.030948	0.724395	0.768793	false
1185	LOC107405939	1.43199	9.19402e-11	1.7605e-10	up	-0.429829	0.0320238	0.0435225	false	0.155084	0.384796	0.430232	false	-0.938356	2.03336e-06	4.86445e-06	false
1186	LOC107405940	NA	NA	NA	NA	NA	NA	NA	NA	6.64478	8.4753e-10	2.23642e-09	up	-3.86618	7.41229e-12	2.73838e-11	down
1187	LOC107405941	NA	NA	NA	NA	NA	NA	NA	NA	3.27553	3.97907e-06	8.07271e-06	up	-5.26732	4.40427e-06	1.01982e-05	down
1188	LOC107405942	-1.92629	0.00123729	0.00163579	down	NA	NA	NA	NA	NA	NA	NA	NA	NA	NA	NA	NA
1189	LOC107405946	0.277306	0.0308983	0.0367531	false	-0.189532	0.0719366	0.0927982	false	-4.12332	1.20097e-136	2.49335e-135	down	4.6911	2.76674e-167	1.46719e-165	up
1190	LOC107405947	-5.00441	1.00931e-21	2.68631e-21	down	NA	NA	NA	NA	NA	NA	NA	NA	NA	NA	NA	NA
1191	LOC107405948	2.44527	0	0	up	-1.47282	2.22962e-123	4.59313e-122	down	-1.99197	2.21257e-46	1.81052e-45	down	2.1896	1.14882e-39	1.17845e-38	up
1192	LOC107405949	0.47541	9.1924e-09	1.62474e-08	false	-0.385879	1.11246e-05	2.21092e-05	false	-5.97012	1.30956e-117	2.38412e-116	down	5.53197	9.04557e-97	2.34947e-95	up
1193	LOC107405960	5.6623	2.57928e-277	4.21072e-276	up	-1.45478	9.45403e-57	9.22976e-56	down	3.401	0	0	up	-2.84437	1.19602e-281	1.43992e-279	down
1194	LOC107405963	-1.9438	0.0163977	0.0199508	down	NA	NA	NA	NA	NA	NA	NA	NA	NA	NA	NA	NA
1195	LOC107405965	1.66291	3.06749e-10	5.76255e-10	up	-0.827565	0.00451582	0.00687622	false	1.18915	4.27565e-06	8.65186e-06	up	-1.66416	7.08463e-06	1.60849e-05	down
1196	LOC107405971	-1.8088	0.0153722	0.0187383	down	NA	NA	NA	NA	1.4427	0.00795026	0.0116679	up	0.0392219	0.931767	0.944006	false
1197	LOC107405975	-5.15761	3.0347e-131	2.59837e-130	down	-0.666583	0.18919	0.227181	false	1.7645	6.61315e-06	1.31674e-05	up	0.773654	0.00222725	0.00382729	false
1198	LOC107405977	2.58949	1.71034e-275	2.77307e-274	up	-2.12368	5.04602e-160	1.41985e-158	down	-2.85733	2.70176e-58	2.67871e-57	down	0.250944	0.415142	0.474379	false
1199	LOC107405979	-4.31092	1.17656e-42	4.55777e-42	down	2.57241	5.76217e-10	1.57782e-09	up	-1.00578	0.000737953	0.0012174	down	0.0964466	0.779631	0.818156	false
1200	LOC107405980	0.0796194	0.690681	0.71228	false	0.230406	0.251173	0.294119	false	0.689535	2.74246e-05	5.18368e-05	false	1.08837	4.92583e-15	2.19257e-14	up
1201	LOC107405981	0.758239	2.22688e-08	3.86174e-08	false	-1.10117	1.96618e-10	5.51874e-10	down	-1.37531	5.19565e-08	1.22023e-07	down	-1.61597	8.75784e-05	0.000177005	down
1202	LOC107405982	NA	NA	NA	NA	NA	NA	NA	NA	NA	NA	NA	NA	3.77675	2.32208e-10	7.70625e-10	up
1203	LOC107405986	-3.87888	1.98342e-47	8.20159e-47	down	NA	NA	NA	NA	NA	NA	NA	NA	NA	NA	NA	NA
1204	LOC107405990	1.45178	4.17721e-06	6.45348e-06	up	0.0166324	0.957603	0.964458	false	-0.820779	0.0115058	0.0165773	false	1.27776	3.92788e-06	9.14385e-06	up
1205	LOC107405995	-0.60831	2.85756e-06	4.45667e-06	false	-0.412997	0.0129053	0.018552	false	0.532614	0.000402406	0.000682667	false	1.13101	9.44553e-10	2.99787e-09	up
1206	LOC107405996	-3.23045	1.0198e-08	1.79771e-08	down	NA	NA	NA	NA	NA	NA	NA	NA	NA	NA	NA	NA
1207	LOC107405998	-1.96872	5.66886e-06	8.69665e-06	down	NA	NA	NA	NA	NA	NA	NA	NA	0.796392	0.157165	0.199427	false
1208	LOC107406000	-0.756726	0.000377641	0.000517317	false	1.27692	1.838e-09	4.86835e-09	up	-0.90536	5.03768e-07	1.10052e-06	false	0.432487	0.0188527	0.0282806	false
1209	LOC107406001	-3.12274	9.87886e-06	1.49176e-05	down	NA	NA	NA	NA	NA	NA	NA	NA	NA	NA	NA	NA
1210	LOC107406006	-4.80637	9.34328e-77	5.37932e-76	down	NA	NA	NA	NA	NA	NA	NA	NA	NA	NA	NA	NA
1211	LOC107406007	0.884418	0.000269784	0.000373185	false	-5.55869	2.73157e-14	9.4501e-14	down	NA	NA	NA	NA	3.85621	5.61301e-07	1.42084e-06	up
1212	LOC107406008	1.38652	4.59771e-58	2.17134e-57	up	-0.228334	0.00762517	0.0112823	false	-0.527638	1.62631e-09	4.20585e-09	false	0.240478	0.0446979	0.0628494	false
1213	LOC107406009	-1.85602	3.35026e-10	6.2849e-10	down	-1.91236	0.00290849	0.00452945	down	NA	NA	NA	NA	NA	NA	NA	NA
1214	LOC107406014	-3.10828	9.46038e-08	1.59105e-07	down	NA	NA	NA	NA	NA	NA	NA	NA	1.50876	0.0268025	0.039193	up
1215	LOC107406015	NA	NA	NA	NA	NA	NA	NA	NA	2.43859	4.01977e-10	1.0808e-09	up	0.522473	0.0344511	0.0494124	false
1216	LOC107406017	-1.05433	1.41217e-05	2.11508e-05	down	1.57808	1.4857e-09	3.96295e-09	up	-0.988343	7.9384e-06	1.57117e-05	false	0.987108	1.01349e-05	2.26323e-05	false
1217	LOC107406018	-3.1047	9.33063e-09	1.64862e-08	down	3.41083	3.27445e-09	8.52993e-09	up	-3.38086	6.36255e-11	1.78666e-10	down	2.32806	5.58257e-05	0.000114981	up
1218	LOC107406019	-0.566966	1.26144e-09	2.31092e-09	false	-0.141978	0.253252	0.296247	false	-4.66957	2.21556e-72	2.67723e-71	down	1.85621	1.70084e-06	4.1059e-06	up
1219	LOC107406020	-2.20951	1.44967e-09	2.64826e-09	down	NA	NA	NA	NA	NA	NA	NA	NA	NA	NA	NA	NA
1220	LOC107406025	-5.4263	5.7246e-07	9.2647e-07	down	NA	NA	NA	NA	NA	NA	NA	NA	NA	NA	NA	NA
1221	LOC107406026	-4.58407	7.07299e-15	1.56471e-14	down	NA	NA	NA	NA	NA	NA	NA	NA	NA	NA	NA	NA
1222	LOC107406028	-1.38953	8.98481e-06	1.36048e-05	down	0.764185	0.0395967	0.0530323	false	-0.0078927	0.977562	0.981566	false	1.48323	6.38983e-12	2.36752e-11	up
1223	LOC107406029	2.21576	1.39671e-21	3.70621e-21	up	-1.11411	4.57767e-06	9.40245e-06	down	-0.887949	0.00856025	0.0125179	false	-0.0868225	0.82675	0.857852	false
1224	LOC107406030	0.175228	0.647292	0.670157	false	1.10654	0.000263458	0.000459185	up	-0.361258	0.0757191	0.0968114	false	-0.189194	0.42543	0.485078	false
1225	LOC107406032	-1.43154	4.20778e-09	7.55355e-09	down	-0.749344	0.0600536	0.0783884	false	0.809995	0.0277656	0.0379337	false	1.05631	0.000204135	0.000396477	up
1226	LOC107406033	-0.332785	0.118322	0.133848	false	0.271943	0.321595	0.368102	false	2.24879	9.53394e-41	7.00695e-40	up	-2.79921	2.53065e-57	3.70815e-56	down
1227	LOC107406034	-0.639762	2.21687e-05	3.28094e-05	false	0.0758317	0.695439	0.733042	false	1.15319	6.05859e-14	1.98908e-13	up	-0.469066	0.00108464	0.00193532	false
1228	LOC107406035	NA	NA	NA	NA	NA	NA	NA	NA	2.91991	7.49273e-05	0.000136118	up	-3.90834	2.1091e-05	4.54798e-05	down
1229	LOC107406036	-0.689588	0.000210181	0.000292464	false	1.63701	1.47014e-26	7.82223e-26	up	0.726888	2.04807e-14	6.87531e-14	false	0.776257	2.55088e-19	1.39038e-18	false
1230	LOC107406037	5.89517	5.69306e-19	1.41858e-18	up	-4.55759	2.66986e-14	9.24189e-14	down	NA	NA	NA	NA	NA	NA	NA	NA
1231	LOC107406039	-1.03508	1.55635e-14	3.40908e-14	down	1.24233	2.11019e-15	7.66875e-15	up	-3.96437	4.11515e-63	4.35252e-62	down	2.80459	8.21702e-23	5.09432e-22	up
1232	LOC107406041	2.94998	5.61998e-165	5.88099e-164	up	-0.394387	2.2198e-05	4.28177e-05	false	0.706667	6.00767e-16	2.15803e-15	false	2.50585	6.73409e-176	3.83348e-174	up
1233	LOC107406043	0.284658	0.35477	0.380446	false	-0.355193	0.311941	0.358091	false	1.01554	0.000819598	0.0013449	up	0.429005	0.0447823	0.0629631	false
1234	LOC107406044	1.19593	4.38179e-09	7.85931e-09	up	-0.852896	0.000197301	0.000347484	false	0.0427106	0.86066	0.879985	false	0.239784	0.298742	0.354606	false
1235	LOC107406046	2.42888	1.36291e-30	4.31835e-30	up	-0.987153	2.44798e-10	6.82674e-10	false	-0.763503	0.000417408	0.000707045	false	0.162849	0.565731	0.621544	false
1236	LOC107406047	1.08196	0.0356311	0.0421618	up	1.03478	0.0082771	0.0121873	up	-1.7183	0.000183082	0.000321093	down	-1.06038	0.131003	0.169035	false
1237	LOC107406048	0.574466	0.19471	0.215495	false	-1.83044	0.00394483	0.00605298	down	NA	NA	NA	NA	NA	NA	NA	NA
1238	LOC107406053	2.83289	6.09004e-133	5.27367e-132	up	-0.515416	4.8936e-07	1.09135e-06	false	1.57872	6.70969e-83	9.09671e-82	up	1.69935	3.19223e-75	6.33398e-74	up
1239	LOC107406059	0.976336	3.78931e-95	2.55297e-94	false	-1.15795	1.64152e-102	2.79212e-101	down	-0.466211	1.0955e-13	3.55228e-13	false	-1.30844	4.31889e-42	4.70955e-41	down
1240	LOC107406060	3.73341	0	0	up	-1.80153	0	0	down	-2.45857	2.19441e-264	9.11165e-263	down	-1.59549	1.16495e-32	9.96495e-32	down
1241	LOC107406061	-4.91536	3.99827e-31	1.27903e-30	down	NA	NA	NA	NA	NA	NA	NA	NA	NA	NA	NA	NA
1242	LOC107406063	-2.30217	5.08301e-26	1.48083e-25	down	-0.513535	0.186674	0.224471	false	1.08905	0.00112376	0.00181916	up	-1.71787	2.09676e-06	5.00739e-06	down
1243	LOC107406067	-0.356976	0.372828	0.398849	false	0.937945	0.0268458	0.0369193	false	-2.32027	3.97062e-06	8.05648e-06	down	1.23538	0.0358801	0.0513215	false
1244	LOC107406069	-0.412143	0.343785	0.369427	false	1.96552	1.23885e-06	2.6757e-06	up	-1.0434	0.00123334	0.00198703	down	0.576376	0.0842089	0.112731	false
1245	LOC107406072	-2.98563	8.58433e-07	1.37655e-06	down	NA	NA	NA	NA	NA	NA	NA	NA	NA	NA	NA	NA
1246	LOC107406076	0.618021	4.48451e-05	6.51146e-05	false	0.445639	0.00114363	0.00186401	false	-1.78583	2.0788e-32	1.26066e-31	down	0.651621	0.000399597	0.000750028	false
1247	LOC107406079	0.855506	0.000500776	0.000680143	false	1.28746	2.3003e-09	6.05396e-09	up	-1.97996	4.21188e-18	1.65407e-17	down	2.01482	1.19491e-18	6.32154e-18	up
1248	LOC107406080	0.584947	9.826e-17	2.29585e-16	false	0.586653	1.36674e-14	4.79323e-14	false	-1.22293	1.9299e-56	1.86086e-55	down	-0.577173	1.4944e-08	4.33738e-08	false
1249	LOC107406081	-1.29456	0.0183423	0.0222369	down	1.53051	0.0142874	0.0204002	up	-2.84352	5.99275e-05	0.000109872	down	NA	NA	NA	NA
1250	LOC107406085	-1.27094	0.0311466	0.037034	down	NA	NA	NA	NA	1.60724	0.000150396	0.000265984	up	-2.29054	1.51075e-06	3.66988e-06	down
1251	LOC107406087	-8.25166	5.28959e-12	1.06265e-11	down	NA	NA	NA	NA	NA	NA	NA	NA	NA	NA	NA	NA
1252	LOC107406089	-1.08467	3.54963e-89	2.28196e-88	down	0.7322	2.70582e-31	1.64406e-30	false	-0.348356	2.93434e-09	7.48795e-09	false	0.182226	0.0119292	0.018475	false
1253	LOC107406090	1.98768	1.21711e-16	2.83571e-16	up	-0.0458779	0.81775	0.843548	false	0.564411	0.000897932	0.00146779	false	-0.0101175	0.94781	0.9577	false
1254	LOC107406092	-3.30334	2.83598e-76	1.62621e-75	down	-5.59763	2.70269e-09	7.07809e-09	down	NA	NA	NA	NA	NA	NA	NA	NA
1255	LOC107406095	-1.43953	0.000200498	0.000279359	down	4.32045	4.16404e-47	3.46031e-46	up	-2.78376	1.63064e-40	1.19207e-39	down	4.54125	1.52025e-147	6.62293e-146	up
1256	LOC107406100	-2.30514	0.000107053	0.000151915	down	1.14448	0.00237164	0.00373118	up	-1.24327	7.13308e-06	1.41648e-05	down	0.000864271	0.997917	0.998197	false
1257	LOC107406101	-3.5719	6.50717e-36	2.26942e-35	down	0.206199	0.715675	0.751318	false	1.83071	7.64743e-07	1.64474e-06	up	-4.07335	6.9237e-14	2.87367e-13	down
1258	LOC107406102	-1.43833	2.07529e-36	7.29016e-36	down	-0.0417569	0.803691	0.831167	false	1.66521	3.82886e-45	3.06995e-44	up	0.519528	1.17029e-08	3.43132e-08	false
1259	LOC107406107	1.49031	9.65895e-23	2.63546e-22	up	-0.823692	5.71849e-08	1.3638e-07	false	-0.642619	0.000888222	0.00145285	false	0.0827035	0.702667	0.748587	false
1260	LOC107406109	-1.75314	1.20251e-30	3.81476e-30	down	-0.923252	0.000245099	0.000428298	false	0.844717	0.000357352	0.000609238	false	-1.28003	4.81774e-07	1.22667e-06	down
1261	LOC107406114	1.05158	9.86369e-44	3.87448e-43	up	0.0436977	0.546518	0.592978	false	1.39139	6.95424e-154	1.59965e-152	up	-0.932107	5.4435e-49	6.95784e-48	false
1262	LOC107406115	1.78128	8.23739e-46	3.33703e-45	up	-1.20994	5.38792e-22	2.48565e-21	down	0.680471	1.10499e-10	3.06684e-10	false	-0.267143	0.0211205	0.0314364	false
1263	LOC107406116	1.56209	1.59028e-23	4.41131e-23	up	-0.103366	0.5416	0.58817	false	1.60058	1.25645e-36	8.41205e-36	up	-1.76547	4.54874e-33	3.92301e-32	down
1264	LOC107406124	2.15006	2.46967e-18	6.0493e-18	up	-1.66139	2.32906e-09	6.12522e-09	down	-1.71868	0.000237395	0.000411668	down	NA	NA	NA	NA
1265	LOC107406126	-6.73512	7.77419e-145	7.19644e-144	down	NA	NA	NA	NA	NA	NA	NA	NA	NA	NA	NA	NA
1266	LOC107406129	-1.47924	7.0388e-09	1.25052e-08	down	1.13606	0.000259484	0.000452433	up	0.382618	0.0772428	0.098682	false	-0.579139	0.00688156	0.0110395	false
1267	LOC107406132	-6.55919	2.62139e-07	4.31179e-07	down	NA	NA	NA	NA	NA	NA	NA	NA	NA	NA	NA	NA
1268	LOC107406133	-1.5164	0.000132954	0.000187461	down	0.536141	0.331888	0.378809	false	3.12929	1.33139e-31	7.89221e-31	up	-0.702759	0.000108437	0.000217021	false
1269	LOC107406134	-1.73963	3.12955e-05	4.59252e-05	down	1.14979	0.0280603	0.0384671	up	-1.43659	0.00395213	0.00601116	down	NA	NA	NA	NA
1270	LOC107406139	-6.09372	1.08188e-06	1.72437e-06	down	NA	NA	NA	NA	NA	NA	NA	NA	NA	NA	NA	NA
1271	LOC107406140	-5.81595	3.52531e-11	6.8725e-11	down	NA	NA	NA	NA	NA	NA	NA	NA	NA	NA	NA	NA
1272	LOC107406141	-2.6417	2.86908e-92	1.89177e-91	down	-9.42662	7.94073e-15	2.81312e-14	down	NA	NA	NA	NA	NA	NA	NA	NA
1273	LOC107406145	2.5452	1.63478e-89	1.0535e-88	up	0.0638377	0.567091	0.612372	false	-1.14293	9.88771e-20	4.13629e-19	down	-0.183783	0.266683	0.320264	false
1274	LOC107406148	-3.93045	1.26425e-08	2.21872e-08	down	NA	NA	NA	NA	NA	NA	NA	NA	NA	NA	NA	NA
1275	LOC107406149	-0.974401	0.120916	0.136637	false	NA	NA	NA	NA	1.19233	0.0113938	0.0164239	up	-1.64778	0.000782083	0.0014205	down
1276	LOC107406152	-1.26704	3.89703e-14	8.43316e-14	down	0.415699	0.0971759	0.122842	false	1.0119	1.45177e-07	3.30376e-07	up	-1.18471	5.43324e-11	1.88712e-10	down
1277	LOC107406153	0.943471	0.00628426	0.00790096	false	0.576268	0.0589473	0.077033	false	-0.930263	0.000968949	0.0015784	false	1.87816	5.50002e-15	2.44083e-14	up
1278	LOC107406154	-3.49813	1.1108e-26	3.27589e-26	down	1.82254	6.63019e-05	0.000122362	up	0.707744	0.0126711	0.0181512	false	-0.707174	0.0122364	0.0189194	false
1279	LOC107406155	3.76973	1.43683e-55	6.57182e-55	up	-1.35808	5.01672e-19	2.09451e-18	down	-0.97527	2.3655e-06	4.88833e-06	false	-2.07823	1.38656e-09	4.35729e-09	down
1280	LOC107406156	-3.85904	7.04904e-24	1.96891e-23	down	NA	NA	NA	NA	NA	NA	NA	NA	NA	NA	NA	NA
1281	LOC107406158	-2.29742	4.62476e-22	1.23999e-21	down	0.709445	0.0490918	0.0649251	false	-0.495219	0.131329	0.161619	false	0.0548641	0.87464	0.897353	false
1282	LOC107406159	-4.5741	5.39065e-05	7.79323e-05	down	NA	NA	NA	NA	NA	NA	NA	NA	NA	NA	NA	NA
1283	LOC107406165	-1.65801	8.5423e-13	1.76821e-12	down	-1.43011	0.0013626	0.00220585	down	1.39373	0.00145108	0.0023209	up	-0.0724972	0.848607	0.875894	false
1284	LOC107406168	NA	NA	NA	NA	1.21912	0.0291822	0.0398997	up	-5.39034	3.77448e-06	7.66459e-06	down	6.27695	9.96741e-09	2.9399e-08	up
1285	LOC107406171	1.93145	0	0	up	-0.604694	8.86745e-55	8.37769e-54	false	0.920026	7.71402e-181	2.11409e-179	false	-0.292054	1.62666e-05	3.55717e-05	false
1286	LOC107406174	3.95219	2.02027e-28	6.16689e-28	up	0.432894	0.0389801	0.0522565	false	-2.38145	7.62693e-19	3.07621e-18	down	0.857657	0.0140368	0.0214832	false
1287	LOC107406176	-1.04175	7.93848e-12	1.58421e-11	down	1.89791	3.10573e-38	2.21564e-37	up	0.597571	2.30284e-11	6.62247e-11	false	0.0668037	0.425948	0.485513	false
1288	LOC107406179	NA	NA	NA	NA	NA	NA	NA	NA	NA	NA	NA	NA	3.80511	7.24864e-06	1.64467e-05	up
1289	LOC107406181	-1.86215	3.0158e-21	7.93932e-21	down	0.027044	0.920727	0.931418	false	-4.32881	2.23634e-19	9.22793e-19	down	NA	NA	NA	NA
1290	LOC107406184	-1.30797	0.00338706	0.00433583	down	0.0882102	0.88802	0.904043	false	0.71696	0.157467	0.190768	false	-0.702392	0.132186	0.170365	false
1291	LOC107406189	-12.238	3.38299e-25	9.68116e-25	down	NA	NA	NA	NA	NA	NA	NA	NA	NA	NA	NA	NA
1292	LOC107406191	-3.08968	1.1066e-10	2.11251e-10	down	NA	NA	NA	NA	NA	NA	NA	NA	NA	NA	NA	NA
1293	LOC107406194	3.11489	2.11622e-10	3.99768e-10	up	-3.51602	8.9434e-07	1.95488e-06	down	3.43565	1.18015e-06	2.49911e-06	up	-5.60586	8.09253e-07	2.01866e-06	down
1294	LOC107406195	3.15958	1.10678e-280	1.82781e-279	up	-1.60883	4.22508e-60	4.3055e-59	down	-1.08415	9.00613e-14	2.93417e-13	down	-1.95208	1.57373e-15	7.2214e-15	down
1295	LOC107406198	2.3835	2.95495e-69	1.58099e-68	up	-2.07535	5.35015e-34	3.46661e-33	down	-6.19569	3.53742e-15	1.229e-14	down	6.26882	1.08818e-15	5.03876e-15	up
1296	LOC107406200	-1.74287	0.00185523	0.00242022	down	NA	NA	NA	NA	NA	NA	NA	NA	NA	NA	NA	NA
1297	LOC107406201	2.27545	2.19674e-255	3.30782e-254	up	0.91082	1.57591e-68	1.80564e-67	false	0.868393	6.7543e-152	1.53785e-150	false	-1.72422	3.10477e-195	2.12772e-193	down
1298	LOC107406202	-1.59151	0.00501509	0.00635094	down	NA	NA	NA	NA	NA	NA	NA	NA	NA	NA	NA	NA
1299	LOC107406206	-2.56976	6.82315e-07	1.10025e-06	down	NA	NA	NA	NA	NA	NA	NA	NA	NA	NA	NA	NA
1300	LOC107406207	-5.60927	3.78522e-34	1.27834e-33	down	NA	NA	NA	NA	NA	NA	NA	NA	NA	NA	NA	NA
1301	LOC107406208	-3.31116	1.12356e-63	5.6755e-63	down	-2.14831	1.03138e-05	2.05631e-05	down	1.37726	0.0117096	0.0168547	up	-0.779589	0.112146	0.14668	false
1302	LOC107406209	0.870374	0.0572392	0.0666147	false	2.04779	3.86733e-09	1.00441e-08	up	-2.14722	2.2044e-10	6.01786e-10	down	-0.431321	0.468023	0.526933	false
1303	LOC107406211	NA	NA	NA	NA	NA	NA	NA	NA	4.29592	6.41237e-05	0.000117289	up	-3.68692	0.000147237	0.000290239	down
1304	LOC107406213	2.64732	4.00013e-11	7.78181e-11	up	0.315623	0.315035	0.3613	false	-2.60541	3.29296e-10	8.91e-10	down	NA	NA	NA	NA
1305	LOC107406215	-6.26748	4.29307e-07	6.99246e-07	down	NA	NA	NA	NA	NA	NA	NA	NA	NA	NA	NA	NA
1306	LOC107406217	-1.92993	7.19016e-20	1.83075e-19	down	1.66162	1.25908e-10	3.57999e-10	up	0.914816	8.48311e-09	2.09456e-08	false	-1.07444	2.81407e-11	9.96443e-11	down
1307	LOC107406221	0.418694	0.105282	0.119731	false	2.03803	1.27065e-24	6.38809e-24	up	-9.78171	1.96199e-16	7.20982e-16	down	8.42753	2.93857e-12	1.11049e-11	up
1308	LOC107406222	0.870053	0.016891	0.0205311	false	0.696285	0.040081	0.0536255	false	-8.29859	2.06546e-11	5.95896e-11	down	6.68455	8.88456e-07	2.20603e-06	up
1309	LOC107406224	2.4535	5.21123e-23	1.43012e-22	up	0.695448	0.00022825	0.000399702	false	1.43477	2.48405e-33	1.54249e-32	up	-0.832804	2.29236e-08	6.56359e-08	false
1310	LOC107406226	-3.63171	7.53448e-86	4.71308e-85	down	-0.605959	0.120634	0.150098	false	0.916782	0.00648187	0.00961456	false	-0.0869895	0.761243	0.801976	false
1311	LOC107406229	-5.98641	2.08064e-06	3.2672e-06	down	NA	NA	NA	NA	NA	NA	NA	NA	NA	NA	NA	NA
1312	LOC107406230	-2.42455	2.01089e-05	2.98189e-05	down	NA	NA	NA	NA	NA	NA	NA	NA	NA	NA	NA	NA
1313	LOC107406231	1.94691	5.83011e-70	3.14929e-69	up	0.785875	1.29237e-18	5.32829e-18	false	-1.60254	1.99168e-56	1.9194e-55	down	-1.78823	2.19944e-23	1.40465e-22	down
1314	LOC107406232	1.60055	9.1758e-152	8.92361e-151	up	-1.07969	2.13647e-56	2.07352e-55	down	0.87929	4.79698e-43	3.70668e-42	false	-0.0897483	0.34177	0.399531	false
1315	LOC107406233	1.06227	0.00824633	0.0102782	up	-0.511542	0.239251	0.281137	false	-0.175211	0.692039	0.727999	false	0.0157802	0.972461	0.978171	false
1316	LOC107406234	-1.69025	4.93934e-14	1.06574e-13	down	-1.80039	6.42766e-07	1.4202e-06	down	1.67277	1.85483e-07	4.1864e-07	up	0.0691692	0.784806	0.822513	false
1317	LOC107406235	-1.74814	4.13159e-25	1.18013e-24	down	1.4627	1.95777e-11	5.83537e-11	up	-0.670358	0.000212216	0.000369546	false	1.94532	8.27469e-47	1.00503e-45	up
1318	LOC107406237	NA	NA	NA	NA	NA	NA	NA	NA	6.94379	2.01433e-07	4.5344e-07	up	-6.7599	4.06406e-07	1.04387e-06	down
1319	LOC107406242	1.27781	5.72274e-37	2.03273e-36	up	-0.289238	0.00585093	0.00879263	false	0.021953	0.834123	0.856674	false	1.58119	4.76242e-61	7.3917e-60	up
1320	LOC107406246	-1.71857	0.006253	0.00786258	down	NA	NA	NA	NA	NA	NA	NA	NA	NA	NA	NA	NA
1321	LOC107406248	-1.3037	0.034006	0.0403283	down	NA	NA	NA	NA	1.20092	0.0398516	0.0532228	false	-1.20235	0.140234	0.179774	false
1322	LOC107406250	0.45745	0.0342329	0.040586	false	-1.04952	0.000156424	0.000278245	down	0.178123	0.567915	0.61148	false	0.768489	0.00401609	0.00667152	false
1323	LOC107406252	-1.91975	0.000675861	0.000909603	down	NA	NA	NA	NA	NA	NA	NA	NA	NA	NA	NA	NA
1324	LOC107406254	-0.717258	4.50039e-05	6.53407e-05	false	0.593003	0.00106539	0.00174227	false	-0.89198	0.000122481	0.000218472	false	1.95858	4.51344e-16	2.1343e-15	up
1325	LOC107406257	6.53247	4.05496e-32	1.32133e-31	up	-2.77866	9.17137e-21	4.0588e-20	down	-1.55067	0.0134634	0.0192138	down	NA	NA	NA	NA
1326	LOC107406262	-1.60618	9.12957e-21	2.37558e-20	down	2.72864	8.73163e-56	8.38467e-55	up	-0.807849	1.48836e-11	4.33453e-11	false	0.469652	0.0169512	0.0256181	false
1327	LOC107406267	NA	NA	NA	NA	1.80719	0.00645087	0.00963675	up	-0.972774	0.102542	0.128526	false	0.883924	0.165916	0.209437	false
1328	LOC107406273	-4.38914	1.26157e-35	4.37763e-35	down	4.51841	1.53672e-34	1.00722e-33	up	-4.13182	2.23771e-42	1.70119e-41	down	0.685224	0.246664	0.298535	false
1329	LOC107406275	0.717804	0.0273291	0.0326752	false	-1.00696	0.0137086	0.0196282	down	-0.225287	0.643011	0.682199	false	1.02509	0.0123006	0.0190052	up
1330	LOC107406277	-1.58943	5.0498e-06	7.7656e-06	down	1.44631	0.00013086	0.000234403	up	-4.17749	4.35994e-14	1.44305e-13	down	NA	NA	NA	NA
1331	LOC107406283	-0.33557	0.155155	0.17349	false	3.18985	3.85849e-78	4.96298e-77	up	-2.19567	3.92104e-67	4.38295e-66	down	1.13215	8.1415e-13	3.19316e-12	up
1332	LOC107406284	1.56801	0.000715382	0.000961457	up	-0.391719	0.414574	0.463307	false	-0.746009	0.184132	0.220417	false	NA	NA	NA	NA
1333	LOC107406285	1.03838	0.00270785	0.0034913	up	0.681646	0.0316994	0.0431204	false	-0.222458	0.434038	0.479685	false	-0.263911	0.404145	0.46309	false
1334	LOC107406286	2.31123	7.78523e-58	3.66373e-57	up	-1.25009	3.4604e-17	1.35409e-16	down	1.71996	1.49736e-45	1.21033e-44	up	-2.09426	7.59684e-57	1.1077e-55	down
1335	LOC107406287	-8.02171	4.12845e-168	4.3847e-167	down	NA	NA	NA	NA	NA	NA	NA	NA	NA	NA	NA	NA
1336	LOC107406290	-1.44559	6.52337e-92	4.28406e-91	down	-0.073303	0.367166	0.414806	false	1.06217	5.63025e-75	7.02643e-74	up	-1.66901	3.17069e-122	1.08645e-120	down
1337	LOC107406297	-0.570921	0.0999742	0.113889	false	0.780991	0.0398862	0.0533885	false	-1.95652	5.46694e-06	1.09743e-05	down	NA	NA	NA	NA
1338	LOC107406299	NA	NA	NA	NA	NA	NA	NA	NA	NA	NA	NA	NA	3.22165	2.17866e-07	5.74722e-07	up
1339	LOC107406302	0.430353	0.000901033	0.00120316	false	-0.0708972	0.625633	0.667997	false	-0.204435	0.163631	0.197621	false	-1.75704	5.63689e-18	2.90284e-17	down
1340	LOC107406303	-3.68057	5.86398e-17	1.3801e-16	down	2.97457	1.60899e-08	4.01727e-08	up	0.176393	0.558971	0.602752	false	0.00245841	0.993501	0.995027	false
1341	LOC107406307	-1.10585	0.135963	0.15292	false	1.58073	0.0260408	0.0358966	up	-4.24485	7.36266e-05	0.000133905	down	NA	NA	NA	NA
1342	LOC107406308	3.21863	0	0	up	-0.725703	7.40949e-71	8.73214e-70	false	0.213276	1.25531e-11	3.67195e-11	false	-1.34867	2.39738e-65	3.99967e-64	down
1343	LOC107406309	0.285215	4.4519e-06	6.86593e-06	false	-2.20728	2.98722e-110	5.45423e-109	down	2.00044	4.29707e-89	6.26224e-88	up	0.184706	0.0161243	0.0244534	false
1344	LOC107406310	-5.58058	5.42595e-05	7.84161e-05	down	NA	NA	NA	NA	NA	NA	NA	NA	NA	NA	NA	NA
1345	LOC107406315	0.825645	0.00572851	0.00722651	false	1.15383	2.07002e-05	4.0018e-05	up	-1.20267	1.55951e-06	3.27032e-06	down	0.456	0.0989922	0.130829	false
1346	LOC107406316	-2.63175	2.33838e-10	4.41422e-10	down	0.96429	0.0820115	0.104996	false	0.56812	0.133142	0.163704	false	0.607697	0.232558	0.283642	false
1347	LOC107406320	2.10102	1.25789e-110	9.45392e-110	up	-1.62693	8.89236e-63	9.43787e-62	down	0.965041	1.56987e-19	6.51841e-19	false	2.06748	1.2224e-183	7.30898e-182	up
1348	LOC107406321	0.903414	1.19846e-06	1.90505e-06	false	-1.15439	3.52466e-08	8.57149e-08	down	-2.37809	4.5443e-12	1.36291e-11	down	NA	NA	NA	NA
1349	LOC107406323	0.52605	3.44989e-05	5.04699e-05	false	0.538761	1.706e-05	3.32498e-05	false	1.26374	2.88048e-51	2.557e-50	up	-0.434749	4.86372e-07	1.23785e-06	false
1350	LOC107406324	-0.748274	8.19301e-17	1.91935e-16	false	1.01171	4.93085e-25	2.50042e-24	up	0.25244	0.000444702	0.000750792	false	0.333632	4.9101e-06	1.13136e-05	false
1351	LOC107406325	-5.04205	9.88124e-50	4.21925e-49	down	NA	NA	NA	NA	NA	NA	NA	NA	NA	NA	NA	NA
1352	LOC107406327	-1.78931	0.00686482	0.00860249	down	NA	NA	NA	NA	NA	NA	NA	NA	NA	NA	NA	NA
1353	LOC107406335	5.99705	1.12584e-94	7.54937e-94	up	-1.73868	1.61049e-17	6.37764e-17	down	-2.66041	2.65341e-16	9.70081e-16	down	-0.581445	0.0149939	0.0228519	false
1354	LOC107406337	-6.07974	1.01313e-08	1.78624e-08	down	NA	NA	NA	NA	NA	NA	NA	NA	NA	NA	NA	NA
1355	LOC107406338	-1.14328	3.97585e-42	1.52879e-41	down	-0.844523	1.14073e-09	3.06804e-09	false	-0.806796	5.1261e-06	1.03167e-05	false	1.78906	7.01546e-29	5.35338e-28	up
1356	LOC107406340	-0.568387	5.65355e-05	8.15893e-05	false	-3.11009	1.7201e-25	8.85871e-25	down	1.34818	0.000806764	0.00132518	up	0.764256	0.0085152	0.0135058	false
1357	LOC107406341	-6.91065	8.99561e-35	3.0725e-34	down	NA	NA	NA	NA	NA	NA	NA	NA	NA	NA	NA	NA
1358	LOC107406342	-4.31504	3.47035e-59	1.66398e-58	down	1.16427	0.0122687	0.0176887	up	0.488909	0.144938	0.176871	false	0.224966	0.453953	0.513275	false
1359	LOC107406344	-2.85517	0.00296331	0.00380939	down	NA	NA	NA	NA	NA	NA	NA	NA	NA	NA	NA	NA
1360	LOC107406347	-2.31969	0.000212533	0.000295639	down	NA	NA	NA	NA	NA	NA	NA	NA	-0.318036	0.852941	0.879547	false
1361	LOC107406349	NA	NA	NA	NA	4.19536	2.34546e-07	5.37336e-07	up	-2.59004	5.25532e-06	1.05614e-05	down	NA	NA	NA	NA
1362	LOC107406350	3.49383	0	0	up	-1.89274	0	0	down	-1.06085	7.39056e-209	2.34923e-207	down	-1.92009	1.51488e-163	7.84657e-162	down
1363	LOC107406353	-0.571255	0.0377857	0.0446321	false	0.949903	0.00193417	0.00307842	false	0.258342	0.277697	0.320252	false	1.22626	8.66696e-12	3.18474e-11	up
1364	LOC107406355	-3.90473	1.60449e-09	2.92557e-09	down	NA	NA	NA	NA	NA	NA	NA	NA	NA	NA	NA	NA
1365	LOC107406359	2.01263	3.90232e-09	7.01109e-09	up	0.288183	0.345352	0.392817	false	1.69417	4.90119e-16	1.76767e-15	up	-1.30279	2.93532e-09	9.00973e-09	down
1366	LOC107406361	-1.1397	0.000340681	0.000467978	down	-0.737409	0.199369	0.238284	false	0.593196	0.293599	0.3372	false	2.27083	1.23283e-10	4.17934e-10	up
1367	LOC107406364	-1.57809	2.18821e-05	3.23943e-05	down	0.710681	0.157769	0.1923	false	0.738945	0.0543799	0.0711288	false	0.059817	0.871038	0.894431	false
1368	LOC107406371	-2.37199	4.11661e-13	8.63424e-13	down	2.93687	1.22334e-17	4.87323e-17	up	-0.278027	0.217107	0.256205	false	-2.3605	2.37358e-12	9.03686e-12	down
1369	LOC107406372	-5.06357	5.53648e-22	1.48091e-21	down	NA	NA	NA	NA	NA	NA	NA	NA	NA	NA	NA	NA
1370	LOC107406376	-1.80512	6.15296e-16	1.40413e-15	down	-4.76212	1.45216e-09	3.87633e-09	down	NA	NA	NA	NA	NA	NA	NA	NA
1371	LOC107406378	-2.03021	0.000156044	0.000219061	down	NA	NA	NA	NA	NA	NA	NA	NA	NA	NA	NA	NA
1372	LOC107406380	-0.135589	0.791598	0.806991	false	NA	NA	NA	NA	3.39404	7.80154e-08	1.8085e-07	up	-3.32173	1.21469e-06	2.97869e-06	down
1373	LOC107406386	0.701264	0.0401046	0.04729	false	0.229442	0.518273	0.565817	false	0.309966	0.29685	0.340584	false	-1.54768	2.15913e-06	5.1508e-06	down
1374	LOC107406389	-0.768117	0.000310387	0.000427438	false	-2.03593	2.86867e-15	1.03795e-14	down	-0.0980683	0.784002	0.811668	false	2.07938	5.36746e-16	2.52875e-15	up
1375	LOC107406392	1.336	1.19205e-13	2.54348e-13	up	0.367035	0.0110778	0.016052	false	0.13735	0.259516	0.301187	false	0.151118	0.216513	0.26613	false
1376	LOC107406394	0.849877	2.9078e-11	5.68062e-11	false	1.16761	4.00657e-29	2.30184e-28	up	-1.80365	6.51876e-74	8.01235e-73	down	1.95021	2.64371e-64	4.31371e-63	up
1377	LOC107406396	NA	NA	NA	NA	NA	NA	NA	NA	2.87092	5.00127e-15	1.72585e-14	up	-2.64592	1.34421e-13	5.49338e-13	down
1378	LOC107406397	NA	NA	NA	NA	1.86701	0.00102555	0.00168075	up	0.33314	0.380114	0.425657	false	0.287406	0.57824	0.633567	false
1379	LOC107406398	-1.82238	2.76378e-41	1.05324e-40	down	1.30707	2.70396e-16	1.0211e-15	up	-0.03633	0.750446	0.781494	false	0.571042	1.78183e-07	4.74356e-07	false
1380	LOC107406400	1.26704	1.13817e-05	1.71288e-05	up	-0.134358	0.574593	0.619776	false	-1.51312	2.63769e-07	5.89094e-07	down	1.37464	0.000275233	0.000527096	up
1381	LOC107406401	-1.85951	2.20376e-15	4.93822e-15	down	0.166287	0.627856	0.670094	false	0.373744	0.219464	0.258577	false	-0.204483	0.504222	0.56271	false
1382	LOC107406404	-0.736596	0.01072	0.0132315	false	0.0646093	0.860745	0.880837	false	1.20049	1.49736e-05	2.89631e-05	up	1.24938	8.57531e-12	3.15496e-11	up
1383	LOC107406406	-2.43123	2.07929e-83	1.27196e-82	down	-0.496594	0.0432759	0.0575986	false	2.64917	2.50833e-65	2.75225e-64	up	0.605326	1.89113e-11	6.76224e-11	false
1384	LOC107406407	-1.96499	7.53213e-11	1.4476e-10	down	0.898425	0.0375016	0.0503787	false	-0.578414	0.137121	0.168169	false	1.76537	9.77673e-09	2.88605e-08	up
1385	LOC107406408	4.17128	3.10181e-144	2.86632e-143	up	-0.664763	1.68295e-08	4.19329e-08	false	3.25957	0	0	up	-4.50562	0	0	down
1386	LOC107406410	-1.24128	0.000195231	0.000272424	down	1.10814	0.00584722	0.0087885	up	-1.70184	4.74566e-05	8.77631e-05	down	1.44497	0.0010876	0.0019404	up
1387	LOC107406412	0.676511	4.97611e-06	7.65448e-06	false	-0.15626	0.306695	0.352515	false	0.836467	1.03925e-12	3.22609e-12	false	-1.11696	4.49509e-16	2.12619e-15	down
1388	LOC107406413	3.61765	0	0	up	-1.91933	2.4165e-152	6.31947e-151	down	0.704695	5.83229e-17	2.19229e-16	false	-0.132118	0.42376	0.48339	false
1389	LOC107406415	-4.79668	1.62176e-27	4.87097e-27	down	NA	NA	NA	NA	NA	NA	NA	NA	NA	NA	NA	NA
1390	LOC107406416	-2.59334	5.39943e-12	1.08421e-11	down	NA	NA	NA	NA	NA	NA	NA	NA	NA	NA	NA	NA
1391	LOC107406417	-2.85895	0.00232661	0.00301377	down	NA	NA	NA	NA	NA	NA	NA	NA	NA	NA	NA	NA
1392	LOC107406419	-0.43184	0.000206733	0.000287815	false	0.0659598	0.660672	0.700996	false	-0.85905	6.03099e-08	1.40994e-07	false	1.14579	1.26788e-12	4.90471e-12	up
1393	LOC107406420	-0.795193	0.00576695	0.00727285	false	0.528639	0.167091	0.20271	false	-1.92133	1.80562e-05	3.46858e-05	down	1.21596	0.0164429	0.0249006	up
1394	LOC107406421	-6.1621	8.57259e-07	1.37477e-06	down	6.16525	1.40132e-06	3.01049e-06	up	-1.80974	0.000404758	0.000686398	down	NA	NA	NA	NA
1395	LOC107406422	-4.70034	0.000453322	0.00061758	down	NA	NA	NA	NA	NA	NA	NA	NA	NA	NA	NA	NA
1396	LOC107406425	0.257924	0.177184	0.196936	false	-0.217774	0.284612	0.329533	false	0.791093	3.41908e-06	6.96425e-06	false	-1.22996	2.78527e-13	1.11977e-12	down
1397	LOC107406426	2.03644	2.86418e-08	4.93842e-08	up	0.265536	0.417273	0.465741	false	2.40166	2.35784e-36	1.56979e-35	up	-3.42864	4.16592e-44	4.7766e-43	down
1398	LOC107406427	-4.19876	0.00307838	0.00395349	down	NA	NA	NA	NA	4.40794	3.79765e-08	9.01123e-08	up	-3.74307	1.81141e-07	4.81871e-07	down
1399	LOC107406430	2.31121	1.03534e-135	9.10217e-135	up	-0.263158	0.00180953	0.00288993	false	0.9536	1.96296e-39	1.40405e-38	false	0.317855	3.78718e-06	8.83478e-06	false
1400	LOC107406434	1.38528	1.7722e-231	2.44747e-230	up	-2.16842	0	0	down	0.0515429	0.466036	0.511825	false	-0.764114	1.74764e-20	1.00223e-19	false
1401	LOC107406439	5.54555	8.56434e-71	4.6724e-70	up	1.47555	2.01639e-37	1.41077e-36	up	-2.82334	5.55626e-89	8.07757e-88	down	0.461127	0.0432386	0.0609756	false
1402	LOC107406442	2.40745	6.70549e-19	1.66696e-18	up	-1.17749	1.56826e-05	3.06806e-05	down	-2.98959	1.06408e-09	2.79016e-09	down	3.75839	1.45136e-18	7.65779e-18	up
1403	LOC107406445	-3.18052	0.000329948	0.000453528	down	NA	NA	NA	NA	NA	NA	NA	NA	NA	NA	NA	NA
1404	LOC107406447	1.55263	4.25701e-06	6.57345e-06	up	-1.15223	0.00291717	0.00454258	down	-1.26192	0.0238969	0.032978	down	NA	NA	NA	NA
1405	LOC107406451	-6.36998	3.13163e-07	5.12735e-07	down	NA	NA	NA	NA	NA	NA	NA	NA	NA	NA	NA	NA
1406	LOC107406452	-1.44105	5.39523e-56	2.48099e-55	down	-2.05911	1.58936e-43	1.2536e-42	down	1.48422	5.39449e-20	2.28226e-19	up	2.20819	1.51906e-125	5.34914e-124	up
1407	LOC107406457	1.14557	0.00112936	0.00149756	up	-0.753047	0.072062	0.0929468	false	1.7887	3.98017e-07	8.76235e-07	up	-1.99802	9.5688e-08	2.60539e-07	down
1408	LOC107406459	-2.58095	1.39247e-53	6.23791e-53	down	1.26967	6.09475e-08	1.45105e-07	up	-3.92627	5.60623e-31	3.27231e-30	down	1.29965	0.0154929	0.023558	up
1409	LOC107406460	-1.8296	4.60341e-11	8.92936e-11	down	-0.0185387	0.966033	0.971708	false	1.53327	4.20196e-06	8.50948e-06	up	-0.511634	0.0912592	0.121329	false
1410	LOC107406464	-2.20998	5.0095e-07	8.13514e-07	down	2.90301	1.86913e-13	6.18917e-13	up	-0.734205	0.00306624	0.00471826	false	0.928761	0.0147837	0.0225527	false
1411	LOC107406465	4.44035	4.44126e-22	1.19154e-21	up	0.342602	0.204928	0.244462	false	-2.27435	2.00036e-11	5.77489e-11	down	3.07173	6.59513e-27	4.77497e-26	up
1412	LOC107406471	1.79643	6.05035e-241	8.66419e-240	up	-0.794519	4.50579e-49	3.87746e-48	false	0.985062	8.46303e-93	1.27487e-91	false	-0.505544	1.02516e-20	5.93641e-20	false
1413	LOC107406474	-3.26105	2.10995e-37	7.55241e-37	down	2.78645	4.23982e-20	1.83211e-19	up	-0.945292	1.71121e-05	3.29535e-05	false	-0.916023	0.00259734	0.00442949	false
1414	LOC107406475	1.4236	1.10587e-37	3.98243e-37	up	-0.388956	0.000884963	0.00146051	false	-5.5288	3.30934e-60	3.36882e-59	down	5.36984	3.56624e-55	5.06725e-54	up
1415	LOC107406477	-1.35467	1.02541e-22	2.79428e-22	down	0.662125	5.53065e-05	0.000102812	false	-0.123712	0.314426	0.358932	false	-0.454628	0.000703073	0.00128459	false
1416	LOC107406478	0.647113	0.000115994	0.000164155	false	-0.566694	0.00243302	0.00382277	false	-0.617248	0.00215914	0.00338858	false	2.50753	2.04221e-50	2.67167e-49	up
1417	LOC107406479	NA	NA	NA	NA	NA	NA	NA	NA	NA	NA	NA	NA	3.7218	5.39181e-20	3.03159e-19	up
1418	LOC107406481	1.28058	0.0192763	0.0233122	up	4.00114	6.04277e-50	5.28277e-49	up	-0.577715	2.52822e-05	4.7929e-05	false	0.135254	0.370899	0.429581	false
1419	LOC107406482	0.947482	1.40521e-05	2.1051e-05	false	0.0362775	0.864185	0.884009	false	-1.2752	1.15657e-07	2.65088e-07	down	1.07626	2.97154e-05	6.30997e-05	up
1420	LOC107406487	-2.66664	7.70264e-47	3.16182e-46	down	0.451341	0.127994	0.158499	false	-0.868603	0.00182532	0.0028862	false	0.816291	0.00482692	0.00792901	false
1421	LOC107406488	1.86684	2.04778e-07	3.38683e-07	up	-0.70075	0.0131055	0.0188159	false	0.772946	0.0201881	0.0281309	false	-1.67074	3.22741e-05	6.83132e-05	down
1422	LOC107406490	-0.173698	0.34219	0.367805	false	0.0867399	0.707295	0.743683	false	0.0644771	0.768639	0.797747	false	-1.55437	2.09859e-08	6.02525e-08	down
1423	LOC107406494	7.53652	4.68448e-12	9.43039e-12	up	1.7487	0.000583791	0.000981766	up	-2.88195	8.73414e-19	3.51645e-18	down	0.531505	0.247947	0.299927	false
1424	LOC107406495	0.432869	6.29646e-05	9.05917e-05	false	0.762288	4.16825e-12	1.28897e-11	false	-11.6796	6.0073e-23	2.80038e-22	down	12.1904	8.20221e-25	5.48805e-24	up
1425	LOC107406497	0.929817	0.0661831	0.0765476	false	0.968414	0.0110128	0.0159642	false	0.552609	0.0470963	0.0621469	false	-1.07383	0.00417408	0.00691785	down
1426	LOC107406498	0.892439	0.0412211	0.048585	false	1.25966	0.0003051	0.000528869	up	-8.71095	1.14944e-12	3.56134e-12	down	7.64103	2.20712e-09	6.83464e-09	up
1427	LOC107406503	1.94331	1.85127e-35	6.40209e-35	up	-0.370976	0.0172993	0.0244369	false	0.0660574	0.649743	0.688688	false	0.336588	0.0142832	0.0218341	false
1428	LOC107406505	-1.27598	8.85692e-09	1.56635e-08	down	0.619636	0.00801559	0.0118282	false	-0.691267	0.00480278	0.00722821	false	-0.359379	0.308274	0.364487	false
1429	LOC107406507	4.09086	5.87572e-72	3.24541e-71	up	-2.80715	3.0678e-35	2.03947e-34	down	-2.30828	2.5327e-05	4.79987e-05	down	3.0161	8.07196e-10	2.57707e-09	up
1430	LOC107406508	4.12766	1.67093e-169	1.78442e-168	up	-2.53667	1.08463e-66	1.20767e-65	down	-1.65966	1.14014e-09	2.97912e-09	down	1.57208	7.35475e-09	2.19179e-08	up
1431	LOC107406509	1.72649	2.31075e-34	7.83607e-34	up	-0.862604	1.445e-09	3.85837e-09	false	1.00584	3.41871e-12	1.03242e-11	up	-2.24819	4.8362e-37	4.66043e-36	down
1432	LOC107406511	1.11603	5.49005e-09	9.80014e-09	up	0.843877	2.78233e-07	6.33662e-07	false	1.10838	6.98918e-24	3.34255e-23	up	-0.683062	4.32342e-10	1.40934e-09	false
1433	LOC107406512	-1.5195	1.11526e-18	2.75484e-18	down	1.21061	1.10006e-08	2.7787e-08	up	0.027945	0.863477	0.882512	false	0.111296	0.485016	0.543762	false
1434	LOC107406518	1.59977	8.35091e-10	1.54178e-09	up	0.0479434	0.525276	0.572429	false	0.47462	5.5593e-14	1.82784e-13	false	-0.148076	0.0862139	0.115189	false
1435	LOC107406525	5.11184	0	0	up	-1.08125	6.71581e-58	6.64225e-57	down	1.65199	4.41356e-203	1.34328e-201	up	-2.38535	6.70261e-242	6.3525e-240	down
1436	LOC107406531	2.15786	2.42302e-31	7.78262e-31	up	-1.40683	5.36081e-12	1.64514e-11	down	-7.76367	2.15225e-10	5.88041e-10	down	8.91335	1.44336e-13	5.89046e-13	up
1437	LOC107406539	1.50956	1.41326e-82	8.57887e-82	up	-0.643618	2.45462e-13	8.0719e-13	false	-0.333228	0.000430867	0.00072874	false	0.735848	6.72733e-14	2.79672e-13	false
1438	LOC107406540	7.30459	2.90578e-34	9.83045e-34	up	-3.60509	3.62223e-06	7.51657e-06	down	NA	NA	NA	NA	NA	NA	NA	NA
1439	LOC107406541	-2.18321	0.0058161	0.00733397	down	NA	NA	NA	NA	NA	NA	NA	NA	NA	NA	NA	NA
1440	LOC107406551	5.19797	4.95784e-124	4.06242e-123	up	-1.40016	5.91926e-14	2.01253e-13	down	-2.01313	1.08693e-16	4.03394e-16	down	1.83271	2.56029e-13	1.03048e-12	up
1441	LOC107406552	-3.0778	2.34804e-17	5.58967e-17	down	NA	NA	NA	NA	3.54177	3.83024e-08	9.08134e-08	up	-2.08177	0.00205618	0.00355182	down
1442	LOC107406553	-8.08684	7.4038e-15	1.63671e-14	down	NA	NA	NA	NA	NA	NA	NA	NA	NA	NA	NA	NA
1443	LOC107406554	-0.338214	0.290988	0.315664	false	0.285368	0.425882	0.474187	false	1.07918	2.73631e-05	5.17314e-05	up	-0.873935	0.00039431	0.000741198	false
1444	LOC107406555	-1.35335	0.000795822	0.00106648	down	1.54399	0.00071424	0.00119012	up	-1.54154	0.000502688	0.000843437	down	2.01432	3.86441e-07	9.93881e-07	up
1445	LOC107406562	5.01404	0	0	up	-1.01338	7.49143e-92	1.12458e-90	down	0.871221	1.57277e-83	2.15022e-82	false	-1.46988	4.78807e-146	2.07072e-144	down
1446	LOC107406563	-3.83568	1.37379e-48	5.77536e-48	down	-0.083021	0.875003	0.893114	false	-0.123804	0.815113	0.840135	false	NA	NA	NA	NA
1447	LOC107406565	-0.244725	0.434603	0.460754	false	-1.00329	0.0319295	0.0434041	down	1.8639	2.64239e-06	5.43667e-06	up	-0.638664	0.062112	0.0851055	false
1448	LOC107406566	7.49614	2.80073e-23	7.72881e-23	up	-3.01936	1.48648e-15	5.43368e-15	down	-1.40068	0.0173014	0.0243454	down	NA	NA	NA	NA
1449	LOC107406574	-0.743583	7.33494e-09	1.30226e-08	false	-0.255893	0.150057	0.183727	false	1.56073	1.37105e-29	7.70132e-29	up	-2.04164	1.80975e-40	1.89571e-39	down
1450	LOC107406576	-0.16991	0.455405	0.481182	false	-7.54577	1.05783e-09	2.85057e-09	down	NA	NA	NA	NA	NA	NA	NA	NA
1451	LOC107406577	0.463504	0.115446	0.130712	false	-0.186394	0.575062	0.620094	false	2.5747	3.61308e-39	2.5679e-38	up	-1.95263	3.55431e-29	2.73566e-28	down
1452	LOC107406582	2.82441	1.39141e-55	6.36821e-55	up	-2.03322	3.67662e-32	2.28204e-31	down	-2.46303	1.44467e-11	4.21003e-11	down	1.57877	0.000901788	0.00162484	up
1453	LOC107406586	NA	NA	NA	NA	NA	NA	NA	NA	1.76517	0.356458	0.401736	false	-6.07686	0.00068685	0.00125701	down
1454	LOC107406587	-6.14923	1.27338e-12	2.6173e-12	down	NA	NA	NA	NA	NA	NA	NA	NA	NA	NA	NA	NA
1455	LOC107406588	-1.55317	0.0247816	0.0297511	down	NA	NA	NA	NA	NA	NA	NA	NA	NA	NA	NA	NA
1456	LOC107406589	NA	NA	NA	NA	2.56962	0.000451051	0.000767712	up	-7.05157	9.29835e-08	2.14603e-07	down	NA	NA	NA	NA
1457	LOC107406591	-4.93805	0.000174985	0.00024491	down	NA	NA	NA	NA	NA	NA	NA	NA	NA	NA	NA	NA
1458	LOC107406593	0.790316	1.04044e-43	4.08535e-43	false	-0.427209	2.23908e-11	6.64331e-11	false	-0.139984	0.0377242	0.0505589	false	1.35988	6.15609e-92	1.51087e-90	up
1459	LOC107406596	-1.08815	2.70765e-19	6.80243e-19	down	0.386188	0.0293483	0.0401087	false	0.476413	0.00135068	0.00216788	false	-1.01127	1.58624e-11	5.70176e-11	down
1460	LOC107406597	5.52482	1.83744e-08	3.19784e-08	up	-1.42877	0.0124364	0.0179233	down	0.946876	0.12286	0.151823	false	2.16089	2.81228e-08	8.00722e-08	up
1461	LOC107406598	-6.31646	1.02269e-06	1.63221e-06	down	NA	NA	NA	NA	NA	NA	NA	NA	NA	NA	NA	NA
1462	LOC107406601	1.7783	4.12519e-09	7.40777e-09	up	0.0728523	0.762431	0.793973	false	0.365545	0.0689434	0.088757	false	0.102672	0.59926	0.653265	false
1463	LOC107406602	1.15689	6.88332e-05	9.8749e-05	up	1.12374	5.59715e-06	1.14048e-05	up	3.02925	9.57873e-165	2.35792e-163	up	-2.59963	3.72409e-115	1.17861e-113	down
1464	LOC107406603	4.67523	5.61322e-15	1.24423e-14	up	-1.36486	0.00109655	0.00179065	down	NA	NA	NA	NA	NA	NA	NA	NA
1465	LOC107406607	2.41464	1.36189e-275	2.21147e-274	up	-1.40837	3.43241e-85	4.79191e-84	down	1.1787	5.81705e-67	6.49015e-66	up	0.422942	6.6507e-09	1.99029e-08	false
1466	LOC107406612	-2.19773	7.091e-11	1.36418e-10	down	0.624856	0.182035	0.2193	false	2.03835	2.48227e-11	7.12245e-11	up	-0.959655	0.000656765	0.00120468	false
1467	LOC107406613	0.7178	2.07876e-05	3.07953e-05	false	-1.60002	2.46811e-12	7.72439e-12	down	-0.186247	0.497509	0.542925	false	1.5225	7.64506e-20	4.27289e-19	up
1468	LOC107406615	-1.55346	0.00275295	0.00354708	down	1.56457	0.00133887	0.0021688	up	0.0663543	0.864605	0.883261	false	0.392074	0.473137	0.531937	false
1469	LOC107406616	1.28914	4.04064e-107	2.95358e-106	up	-0.527709	2.44694e-17	9.6333e-17	false	-1.6607	5.92046e-100	9.48546e-99	down	-2.57154	1.43236e-56	2.07495e-55	down
1470	LOC107406617	0.0476788	0.819718	0.833111	false	-1.05517	4.72464e-05	8.8436e-05	down	1.61193	1.64647e-14	5.54482e-14	up	-1.59248	2.32341e-10	7.70921e-10	down
1471	LOC107406618	-1.6302	0.00744584	0.00930666	down	NA	NA	NA	NA	NA	NA	NA	NA	NA	NA	NA	NA
1472	LOC107406619	2.25759	1.61996e-52	7.18909e-52	up	-0.340547	0.00445922	0.00679402	false	0.199459	0.125876	0.155261	false	-1.83346	9.95124e-27	7.17569e-26	down
1473	LOC107406621	1.26252	1.23723e-22	3.3659e-22	up	-0.993742	1.24891e-11	3.76021e-11	false	0.38867	0.0127041	0.018194	false	-1.00442	8.10107e-09	2.40575e-08	down
1474	LOC107406622	2.47772	1.93632e-155	1.91718e-154	up	-0.490347	4.76137e-11	1.38484e-10	false	-0.603673	3.69379e-15	1.28233e-14	false	-0.893901	1.11742e-17	5.68213e-17	false
1475	LOC107406627	1.2035	0.000516522	0.000700905	up	-0.41631	0.208281	0.248038	false	-2.5358	5.16732e-09	1.29679e-08	down	NA	NA	NA	NA
1476	LOC107406629	-2.80457	0.0054862	0.00693067	down	NA	NA	NA	NA	NA	NA	NA	NA	NA	NA	NA	NA
1477	LOC107406633	3.3064	1.48173e-145	1.38e-144	up	-4.75886	2.31881e-124	4.80961e-123	down	0.567527	0.149126	0.181424	false	-3.51174	1.06516e-07	2.8883e-07	down
1478	LOC107406642	6.60691	0	0	up	-1.67556	3.14774e-69	3.63643e-68	down	-2.43952	0	0	down	-0.573392	2.67843e-16	1.28188e-15	false
1479	LOC107406648	1.74633	0.00216177	0.00280724	up	-0.460095	0.349379	0.396801	false	-0.415911	1	1	false	0.976449	1	1	false
1480	LOC107406649	-2.94177	1.28424e-50	5.54468e-50	down	0.3254	0.340498	0.387952	false	-1.66402	2.87895e-05	5.43284e-05	down	1.84347	1.40105e-06	3.41551e-06	up
1481	LOC107406650	1.08051	0.00363622	0.00464531	up	-0.0190891	0.962409	0.968647	false	-0.391932	0.338373	0.38323	false	-1.02861	0.0281005	0.0409365	down
1482	LOC107406651	1.92602	8.18959e-10	1.51265e-09	up	-0.719421	0.000459093	0.000780962	false	-0.259658	0.360028	0.405402	false	-1.37957	0.000350959	0.000664618	down
1483	LOC107406656	1.98242	4.5243e-110	3.38007e-109	up	0.552542	0.0104451	0.0151885	false	1.03518	1.88385e-06	3.92701e-06	up	0.163466	0.00890146	0.0140771	false
1484	LOC107406660	NA	NA	NA	NA	4.79448	6.77883e-07	1.49489e-06	up	-0.977711	0.0170163	0.0239574	false	-1.27479	0.029772	0.0431879	down
1485	LOC107406665	2.06134	3.33518e-05	4.88588e-05	up	-1.80131	5.96697e-07	1.32179e-06	down	-0.164204	0.740634	0.772535	false	-1.20303	0.0697002	0.0947379	false
1486	LOC107406666	-0.125416	0.689061	0.710776	false	1.82226	1.17778e-09	3.16441e-09	up	-1.41241	9.61275e-08	2.21802e-07	down	0.577664	0.0535168	0.0740611	false
1487	LOC107406671	-1.79516	5.5867e-06	8.57702e-06	down	1.98528	5.47393e-06	1.11625e-05	up	-1.76883	6.49668e-06	1.29528e-05	down	NA	NA	NA	NA
1488	LOC107406674	3.21652	0	0	up	1.5947	7.9308e-252	3.71928e-250	up	-4.27238	0	0	down	-1.75276	4.38285e-31	3.57735e-30	down
1489	LOC107406675	-3.61101	4.54994e-05	6.60332e-05	down	NA	NA	NA	NA	NA	NA	NA	NA	2.74945	4.28855e-06	9.94706e-06	up
1490	LOC107406679	1.28291	3.08368e-107	2.2564e-106	up	-1.81211	1.70394e-145	4.18469e-144	down	0.419464	1.86376e-07	4.20497e-07	false	1.54335	7.73544e-62	1.21436e-60	up
1491	LOC107406680	-6.83833	8.68255e-08	1.463e-07	down	NA	NA	NA	NA	NA	NA	NA	NA	NA	NA	NA	NA
1492	LOC107406686	3.35691	2.91429e-08	5.02239e-08	up	-0.303237	0.501807	0.549559	false	2.3507	1.0196e-16	3.78641e-16	up	-0.316474	0.151328	0.192625	false
1493	LOC107406688	NA	NA	NA	NA	NA	NA	NA	NA	3.52712	0.000277306	0.000477685	up	-3.31602	0.000620374	0.00114145	down
1494	LOC107406692	-0.265363	0.00287666	0.00370134	false	-0.675078	2.42644e-08	5.9647e-08	false	1.06423	4.41788e-23	2.06645e-22	up	-0.450568	3.38658e-05	7.14616e-05	false
1495	LOC107406694	0.189804	0.286815	0.311407	false	0.446801	0.0195046	0.0273709	false	1.33455	1.36895e-25	6.93232e-25	up	-0.398652	0.000615757	0.00113366	false
1496	LOC107406698	-1.59312	2.70486e-80	1.61031e-79	down	-0.309888	0.0190812	0.026808	false	1.19883	1.07355e-28	5.88429e-28	up	0.107834	0.245471	0.297295	false
1497	LOC107406702	1.48546	0.0181345	0.0219962	up	-1.84246	0.00474069	0.00720291	down	2.34832	0.0241133	0.0332586	up	-3.47298	1.90675e-05	4.13466e-05	down
1498	LOC107406703	-3.4193	1.04617e-14	2.3048e-14	down	NA	NA	NA	NA	NA	NA	NA	NA	NA	NA	NA	NA
1499	LOC107406705	2.35261	2.94489e-17	6.99177e-17	up	-0.352766	0.167318	0.202958	false	-0.139615	0.848802	0.869898	false	-0.377974	0.627579	0.679646	false
1500	LOC107406707	-0.769528	0.00130171	0.00171809	false	1.60957	4.50222e-11	1.31178e-10	up	0.870916	9.08391e-09	2.2392e-08	false	-0.333057	0.0315822	0.0456022	false
1501	LOC107406709	-0.291964	0.385881	0.411986	false	0.142606	0.707586	0.743945	false	-1.12272	0.00559665	0.0083625	down	2.03661	9.99938e-09	2.94787e-08	up
1502	LOC107406711	5.21613	1.48764e-10	2.82501e-10	up	0.870349	0.00901565	0.0132084	false	1.41827	1.03416e-11	3.04398e-11	up	-2.41988	1.74083e-21	1.03428e-20	down
1503	LOC107406713	8.24601	5.13059e-49	2.17033e-48	up	-3.29349	1.28893e-62	1.36322e-61	down	-4.95145	6.54962e-09	1.63112e-08	down	NA	NA	NA	NA
1504	LOC107406714	-7.53592	8.15803e-10	1.50695e-09	down	NA	NA	NA	NA	NA	NA	NA	NA	NA	NA	NA	NA
1505	LOC107406715	-3.12323	8.06238e-07	1.29499e-06	down	NA	NA	NA	NA	NA	NA	NA	NA	NA	NA	NA	NA
1506	LOC107406720	-4.01305	1.90226e-07	3.15129e-07	down	3.9148	2.0514e-06	4.35246e-06	up	-0.384274	0.338469	0.383297	false	1.07658	0.00173289	0.0030206	up
1507	LOC107406722	5.11796	2.26911e-28	6.92053e-28	up	-0.555548	0.0329219	0.0446596	false	-0.776037	0.0166784	0.0235039	false	-4.65614	6.81805e-08	1.88816e-07	down
1508	LOC107406726	1.19143	8.2857e-06	1.25777e-05	up	-1.24781	0.000308183	0.000534061	down	0.338901	0.397424	0.442941	false	0.692272	0.0338017	0.0485435	false
1509	LOC107406727	2.84075	1.14961e-277	1.88108e-276	up	0.00546161	0.933731	0.943136	false	-0.384273	1.28339e-10	3.55039e-10	false	-0.679772	1.09398e-17	5.56451e-17	false
1510	LOC107406728	-5.98956	1.47285e-42	5.69523e-42	down	NA	NA	NA	NA	NA	NA	NA	NA	NA	NA	NA	NA
1511	LOC107406729	-1.92444	4.15544e-11	8.07731e-11	down	0.826164	0.0421146	0.0561601	false	-1.72617	0.000240477	0.000416852	down	1.40318	0.00632616	0.010212	up
1512	LOC107406730	6.0899	1.2905e-20	3.34778e-20	up	7.07005	0	0	up	-2.98487	0	0	down	-0.315331	0.000112638	0.000225024	false
1513	LOC107406731	1.68185	0.0146273	0.0178712	up	0.235611	0.243802	0.286096	false	-0.301435	0.0547149	0.0715459	false	-1.00207	4.70984e-08	1.31825e-07	down
1514	LOC107406733	-1.77632	0.00150928	0.00198285	down	NA	NA	NA	NA	NA	NA	NA	NA	NA	NA	NA	NA
1515	LOC107406734	-0.431206	2.84693e-08	4.91107e-08	false	1.2705	2.52856e-54	2.36551e-53	up	1.80998	8.31368e-286	3.80516e-284	up	-0.425852	6.36657e-15	2.81697e-14	false
1516	LOC107406735	-0.202704	0.0494726	0.0579234	false	1.12457	7.26197e-25	3.66818e-24	up	-0.0979924	0.262783	0.304642	false	0.733193	3.84969e-16	1.82576e-15	false
1517	LOC107406738	1.12962	6.92231e-26	2.01091e-25	up	-1.85047	4.92956e-36	3.3483e-35	down	1.74787	8.80318e-32	5.25665e-31	up	0.960122	1.02446e-11	3.74898e-11	false
1518	LOC107406739	-4.32477	0.00174947	0.00228701	down	NA	NA	NA	NA	NA	NA	NA	NA	-0.384974	0.521338	0.578839	false
1519	LOC107406740	1.59662	8.75953e-13	1.81177e-12	up	-3.09819	3.79959e-21	1.70606e-20	down	NA	NA	NA	NA	NA	NA	NA	NA
1520	LOC107406742	-0.901213	4.54949e-11	8.82637e-11	false	-1.6494	6.94377e-12	2.12088e-11	down	0.977547	0.000292406	0.000502535	false	-0.142265	0.555286	0.611426	false
1521	LOC107406744	3.67962	8.26849e-179	9.24658e-178	up	-0.484612	1.53313e-06	3.28355e-06	false	0.787514	1.38205e-20	5.96557e-20	false	-1.59644	1.12674e-58	1.68283e-57	down
1522	LOC107406747	NA	NA	NA	NA	NA	NA	NA	NA	1.93341	0.344174	0.389092	false	-4.47325	9.58075e-06	2.14486e-05	down
1523	LOC107406748	-5.3716	2.8489e-05	4.18671e-05	down	NA	NA	NA	NA	NA	NA	NA	NA	NA	NA	NA	NA
1524	LOC107406749	1.23908	9.43912e-07	1.50954e-06	up	1.46222	6.49612e-14	2.20411e-13	up	-1.07563	9.55381e-10	2.51212e-09	down	-0.50624	0.0313544	0.0453026	false
1525	LOC107406750	-2.70048	9.96284e-41	3.7591e-40	down	2.60282	9.13421e-30	5.32702e-29	up	-1.15551	1.31535e-12	4.05575e-12	down	0.257977	0.155937	0.197969	false
1526	LOC107406754	-0.836913	0.0560789	0.0653142	false	0.710163	0.180817	0.217949	false	0.642597	0.113275	0.140913	false	-1.3263	0.0058422	0.00949351	down
1527	LOC107406755	-2.04931	8.05026e-10	1.48743e-09	down	0.34071	0.5255	0.572605	false	-0.592695	0.249036	0.290285	false	NA	NA	NA	NA
1528	LOC107406756	0.0841007	0.894075	0.902236	false	1.17437	0.0280254	0.038428	up	1.21198	0.000473708	0.000797055	up	-0.51376	0.0818162	0.109857	false
1529	LOC107406758	-5.96679	2.3214e-52	1.02784e-51	down	2.08836	0.00108618	0.0017742	up	-7.32199	1.80788e-08	4.3816e-08	down	NA	NA	NA	NA
1530	LOC107406759	NA	NA	NA	NA	NA	NA	NA	NA	NA	NA	NA	NA	2.34344	0.000455456	0.000850572	up
1531	LOC107406763	NA	NA	NA	NA	NA	NA	NA	NA	1.09114	0.0201016	0.0280213	up	-0.463057	0.299196	0.355073	false
1532	LOC107406769	-4.33275	1.07764e-50	4.6574e-50	down	NA	NA	NA	NA	NA	NA	NA	NA	5.18202	1.37594e-09	4.32543e-09	up
1533	LOC107406771	-4.08373	1.51595e-15	3.41381e-15	down	1.98425	0.00742053	0.011002	up	-2.74178	0.000320836	0.000549706	down	NA	NA	NA	NA
1534	LOC107406775	NA	NA	NA	NA	NA	NA	NA	NA	10.6785	2.98377e-19	1.22556e-18	up	-10.4944	1.21944e-18	6.44937e-18	down
1535	LOC107406781	2.99572	1.04105e-103	7.43401e-103	up	-4.26399	1.30985e-100	2.17697e-99	down	-1.82596	0.00461892	0.0069679	down	2.07203	0.0171978	0.0259643	up
1536	LOC107406784	4.15641	4.7118e-22	1.26301e-21	up	-1.60497	3.08704e-06	6.44725e-06	down	0.215437	0.60514	0.64747	false	-0.562484	0.200844	0.248949	false
1537	LOC107406789	2.87126	0	0	up	-0.937056	6.87832e-56	6.61901e-55	false	-5.17273	7.96518e-258	3.19607e-256	down	0.428353	0.169621	0.21362	false
1538	LOC107406790	-0.859704	5.91194e-18	1.43377e-17	false	-0.323832	0.0178666	0.025195	false	1.01753	6.44322e-19	2.60465e-18	up	0.229883	0.0393733	0.0558873	false
1539	LOC107406793	-1.41555	1.21774e-21	3.23612e-21	down	0.952973	3.12941e-07	7.09947e-07	false	1.1473	8.09991e-21	3.5175e-20	up	-0.405403	0.00158283	0.0027715	false
1540	LOC107406795	-0.00938628	0.918552	0.92437	false	-0.133896	0.234564	0.276113	false	-2.4683	6.1033e-54	5.65931e-53	down	1.37728	2.84496e-12	1.07671e-11	up
1541	LOC107406801	-0.0605654	0.309191	0.334273	false	-0.566029	3.70848e-14	1.27641e-13	false	2.0105	7.0328e-302	3.46719e-300	up	0.877344	7.09167e-80	1.49893e-78	false
1542	LOC107406805	0.115653	0.764158	0.781295	false	0.948286	0.0155213	0.022061	false	-1.30568	0.00136163	0.00218467	down	0.0336936	0.949182	0.958814	false
1543	LOC107406810	NA	NA	NA	NA	NA	NA	NA	NA	1.31697	0.0724124	0.0928555	false	-1.64317	0.017686	0.0266471	down
1544	LOC107406811	1.65117	3.40616e-231	4.69189e-230	up	-0.54467	1.69286e-24	8.46152e-24	false	-0.281274	1.97283e-07	4.44264e-07	false	-0.5322	5.81506e-13	2.30302e-12	false
1545	LOC107406819	-2.17103	2.67691e-05	3.94265e-05	down	NA	NA	NA	NA	NA	NA	NA	NA	NA	NA	NA	NA
1546	LOC107406821	1.43573	0.0602461	0.0699919	false	-0.497273	0.400754	0.44894	false	NA	NA	NA	NA	2.20713	0.000321666	0.00061168	up
1547	LOC107406826	-5.2834	7.40907e-17	1.7378e-16	down	NA	NA	NA	NA	NA	NA	NA	NA	NA	NA	NA	NA
1548	LOC107406827	1.45306	6.09863e-131	5.21131e-130	up	0.111916	0.044963	0.0597389	false	-0.262319	6.70189e-08	1.56005e-07	false	0.305628	9.27792e-05	0.00018707	false
1549	LOC107406832	-0.657207	1.13641e-29	3.54445e-29	false	1.08214	1.43265e-70	1.68075e-69	up	0.46329	8.55784e-24	4.08512e-23	false	0.72767	9.30372e-29	7.08435e-28	false
1550	LOC107406833	-1.25456	5.95913e-10	1.10652e-09	down	0.214237	0.477883	0.525738	false	-5.85242	2.63899e-13	8.41994e-13	down	3.8167	5.0058e-05	0.000103641	up
1551	LOC107406837	-0.155097	0.603105	0.627117	false	1.07981	0.000521058	0.000881413	up	-1.03648	0.000638304	0.00106094	down	0.976667	0.00261588	0.00445941	false
1552	LOC107406839	2.84103	0	0	up	0.00180907	0.96887	0.973957	false	-0.762633	3.42115e-61	3.53696e-60	false	-1.45707	1.79679e-68	3.18877e-67	down
1553	LOC107406851	6.92673	6.64054e-08	1.12461e-07	up	-4.70074	4.53792e-06	9.32716e-06	down	NA	NA	NA	NA	NA	NA	NA	NA
1554	LOC107406859	-2.15928	4.83565e-30	1.51867e-29	down	2.87497	1.25697e-49	1.09048e-48	up	-1.32568	2.07224e-21	9.19077e-21	down	1.3036	2.38332e-18	1.24753e-17	up
1555	LOC107406860	-5.49407	6.4652e-12	1.29346e-11	down	3.60312	0.000135051	0.000241625	up	0.511564	0.232261	0.272329	false	1.45639	1.20789e-05	2.67423e-05	up
1556	LOC107406866	-2.96996	6.14847e-47	2.52774e-46	down	-0.255782	0.521803	0.569055	false	2.16764	3.13196e-16	1.14154e-15	up	-0.942069	1.05635e-05	2.35482e-05	false
1557	LOC107406869	-11.2912	8.14759e-18	1.96746e-17	down	NA	NA	NA	NA	NA	NA	NA	NA	NA	NA	NA	NA
1558	LOC107406871	2.12013	2.03916e-06	3.20466e-06	up	1.06137	0.245139	0.287535	false	-2.49975	0.00757667	0.0111433	down	0.990185	0.0380729	0.0541927	false
1559	LOC107406874	3.89467	4.97411e-282	8.24651e-281	up	-1.03565	8.57494e-31	5.14808e-30	down	-0.621706	3.15343e-08	7.51849e-08	false	-0.226719	0.112914	0.147576	false
1560	LOC107406875	NA	NA	NA	NA	-0.414237	0.435712	0.483772	false	0.859845	0.0613139	0.0795992	false	-1.41636	0.00631763	0.0102	down
1561	LOC107406876	1.03243	1.44e-08	2.51765e-08	up	-1.1502	1.65929e-07	3.83476e-07	down	-0.227368	0.402568	0.448116	false	-0.374789	0.231005	0.281998	false
1562	LOC107406881	2.14315	5.6691e-06	8.69665e-06	up	-3.98115	4.44523e-07	9.95514e-07	down	NA	NA	NA	NA	NA	NA	NA	NA
1563	LOC107406885	-2.3104	1.93933e-09	3.52586e-09	down	1.50662	0.000315533	0.000546327	up	-0.181002	0.543481	0.587753	false	2.36175	6.73457e-23	4.18982e-22	up
1564	LOC107406886	-4.6701	1.0461e-115	8.11656e-115	down	-1.35431	0.0127918	0.0184048	down	3.76375	1.10705e-29	6.24385e-29	up	-3.54028	4.0173e-20	2.27023e-19	down
1565	LOC107406888	-1.67205	5.61324e-30	1.76132e-29	down	0.191395	0.397402	0.445543	false	-1.33124	1.63077e-07	3.69701e-07	down	1.08155	0.000302883	0.000577813	up
1566	LOC107406890	2.08165	4.58004e-43	1.78297e-42	up	0.608766	3.76289e-07	8.47046e-07	false	-1.12934	1.54119e-20	6.64124e-20	down	0.242039	0.123424	0.160126	false
1567	LOC107406893	-1.08088	1.42146e-22	3.85875e-22	down	0.649785	9.02896e-07	1.97287e-06	false	-1.24718	3.57766e-19	1.46479e-18	down	-0.120915	0.496017	0.554665	false
1568	LOC107406900	NA	NA	NA	NA	2.30688	0.0086075	0.012639	up	-0.0330939	0.950531	0.958619	false	0.958567	0.0377614	0.0538007	false
1569	LOC107406901	-5.13007	0.000449144	0.000612201	down	NA	NA	NA	NA	NA	NA	NA	NA	NA	NA	NA	NA
1570	LOC107406902	-1.39343	0.13714	0.154195	false	NA	NA	NA	NA	7.65489	3.18467e-09	8.10825e-09	up	-7.47064	9.92565e-09	2.92855e-08	down
1571	LOC107406906	-0.824564	1.24867e-10	2.3784e-10	false	-4.67074	5.24315e-35	3.46785e-34	down	3.38501	1.67824e-14	5.65077e-14	up	0.607525	0.00636313	0.010266	false
1572	LOC107406909	-0.717874	0.000795942	0.00106657	false	-5.77973	5.80206e-15	2.06757e-14	down	NA	NA	NA	NA	NA	NA	NA	NA
1573	LOC107406910	-2.05855	0.014297	0.0174846	down	NA	NA	NA	NA	NA	NA	NA	NA	NA	NA	NA	NA
1574	LOC107406923	-0.960713	2.89524e-08	4.99037e-08	false	1.24448	2.21311e-10	6.19076e-10	up	-10.2135	1.21502e-17	4.6953e-17	down	10.33	4.87416e-18	2.52025e-17	up
1575	LOC107406933	1.10426	6.34705e-24	1.77516e-23	up	-2.32374	3.99005e-48	3.36503e-47	down	-0.271237	0.269824	0.311996	false	-1.02289	0.000593789	0.00109423	down
1576	LOC107406936	NA	NA	NA	NA	8.14727	6.63795e-22	3.05302e-21	up	-10.0881	1.95848e-17	7.51156e-17	down	NA	NA	NA	NA
1577	LOC107406937	-0.26299	0.386963	0.413079	false	-1.72379	0.000217141	0.000381131	down	NA	NA	NA	NA	NA	NA	NA	NA
1578	LOC107406938	1.25772	2.73342e-32	8.93566e-32	up	-0.193525	0.0947168	0.120026	false	1.53584	3.91467e-70	4.56099e-69	up	-0.527229	5.89481e-10	1.89831e-09	false
1579	LOC107406939	1.10042	8.1873e-15	1.80785e-14	up	0.0773607	0.577578	0.622437	false	-2.10289	1.10077e-27	5.88743e-27	down	-0.581956	0.0764345	0.103175	false
1580	LOC107406957	-1.59515	1.66429e-170	1.78716e-169	down	-0.191285	0.0244548	0.0338492	false	0.0219025	0.787115	0.814185	false	-1.46806	7.04199e-41	7.45539e-40	down
1581	LOC107406958	-0.098919	0.777798	0.794099	false	-5.01221	4.32899e-07	9.69962e-07	down	NA	NA	NA	NA	NA	NA	NA	NA
1582	LOC107406961	-2.1976	7.58086e-10	1.4024e-09	down	1.33904	0.000657134	0.00109981	up	1.77679	3.26283e-26	1.67599e-25	up	-1.59776	3.10449e-22	1.88213e-21	down
1583	LOC107406966	3.56148	0	0	up	0.027328	0.58224	0.626977	false	-0.281788	4.12115e-08	9.74911e-08	false	-0.674581	1.10541e-23	7.1337e-23	false
1584	LOC107406981	-1.11104	0.0104487	0.0129108	down	0.175378	0.750839	0.78343	false	1.2512	0.0047812	0.00719632	up	1.13901	0.0108486	0.0169102	up
1585	LOC107406983	-3.23589	1.30463e-37	4.69029e-37	down	0.408338	0.362205	0.409854	false	0.789275	0.0257331	0.0353376	false	-1.00868	0.00480784	0.00790132	down
1586	LOC107406985	-5.9317	2.30125e-25	6.61393e-25	down	NA	NA	NA	NA	NA	NA	NA	NA	3.83897	9.91157e-06	2.21475e-05	up
1587	LOC107406992	NA	NA	NA	NA	NA	NA	NA	NA	7.3682	3.73722e-12	1.12576e-11	up	-9.03755	9.76826e-14	4.02616e-13	down
1588	LOC107406993	0.891348	3.83533e-08	6.57305e-08	false	1.10251	7.12329e-16	2.63946e-15	up	-1.71938	1.09471e-31	6.50861e-31	down	1.60799	1.53677e-19	8.45912e-19	up
1589	LOC107406995	-0.935072	1.88564e-05	2.80219e-05	false	0.371405	0.202785	0.242081	false	4.74313	0	0	up	-0.555159	3.33614e-12	1.25593e-11	false
1590	LOC107406999	3.33533	0	0	up	1.9115	2.26716e-59	2.27833e-58	up	-3.20788	2.67494e-155	6.22506e-154	down	-0.425532	2.45082e-07	6.43513e-07	false
1591	LOC107407000	-1.408	3.57035e-15	7.96702e-15	down	0.0431404	0.876834	0.894413	false	0.227973	0.371811	0.417226	false	0.483529	0.026462	0.0387396	false
1592	LOC107407001	-0.421566	0.0134417	0.0164783	false	-2.14394	8.25873e-14	2.78653e-13	down	1.20848	0.000204463	0.000356808	up	-0.0877772	0.757191	0.798321	false
1593	LOC107407003	-1.36368	2.97913e-07	4.88816e-07	down	-0.198046	0.635426	0.677059	false	-1.06488	0.0316215	0.0428581	down	0.846901	0.0904647	0.120336	false
1594	LOC107407004	-1.22457	1.52841e-63	7.70234e-63	down	-0.590353	1.28037e-07	2.98566e-07	false	1.29412	3.3956e-40	2.46722e-39	up	-0.484064	4.61913e-07	1.17914e-06	false
1595	LOC107407007	6.79629	1.32354e-09	2.42282e-09	up	1.71404	0.196842	0.235481	false	1.07519	1	1	false	-2.03411	1	1	false
1596	LOC107407008	-1.37802	0.012536	0.0153999	down	NA	NA	NA	NA	NA	NA	NA	NA	NA	NA	NA	NA
1597	LOC107407009	-5.44491	5.0396e-59	2.41153e-58	down	NA	NA	NA	NA	NA	NA	NA	NA	0.762441	0.103251	0.135954	false
1598	LOC107407010	-8.07915	9.54599e-62	4.71488e-61	down	NA	NA	NA	NA	2.73941	7.76203e-05	0.000140867	up	-1.3696	0.0203386	0.0303359	down
1599	LOC107407011	-7.41958	7.9583e-10	1.47069e-09	down	NA	NA	NA	NA	NA	NA	NA	NA	NA	NA	NA	NA
1600	LOC107407013	0.229238	0.103335	0.117593	false	-5.00087	1.38139e-38	9.92903e-38	down	NA	NA	NA	NA	NA	NA	NA	NA
1601	LOC107407015	-3.85473	2.06583e-15	4.63253e-15	down	NA	NA	NA	NA	NA	NA	NA	NA	NA	NA	NA	NA
1602	LOC107407022	2.73873	6.12964e-05	8.82809e-05	up	-0.460062	0.456454	0.504794	false	-0.864771	0.214262	0.253131	false	NA	NA	NA	NA
1603	LOC107407023	9.00998	1.07467e-13	2.29555e-13	up	-4.65413	1.05975e-19	4.52551e-19	down	NA	NA	NA	NA	4.89618	6.0767e-14	2.53571e-13	up
1604	LOC107407024	NA	NA	NA	NA	2.25841	0.000730535	0.00121604	up	-3.52421	5.98723e-06	1.19785e-05	down	NA	NA	NA	NA
1605	LOC107407031	0.341948	0.0100283	0.0124115	false	-1.0661	0.025035	0.0345995	down	-0.995513	0.00464598	0.00700636	false	1.05445	0.00170729	0.00297919	up
1606	LOC107407033	-1.22317	0.0187849	0.0227515	down	2.33387	0.000122141	0.000219371	up	0.489576	0.688294	0.72487	false	NA	NA	NA	NA
1607	LOC107407036	-1.26782	7.12471e-06	1.08578e-05	down	0.43171	0.18927	0.227262	false	-0.395467	0.308674	0.352905	false	0.241838	0.629541	0.681521	false
1608	LOC107407039	5.91297	4.09125e-16	9.38152e-16	up	-5.15655	1.41761e-11	4.25823e-11	down	NA	NA	NA	NA	NA	NA	NA	NA
1609	LOC107407040	-0.846581	0.000141094	0.000198543	false	-0.238443	0.462706	0.510993	false	0.674471	0.0175939	0.024722	false	-1.08618	0.000158051	0.000310422	down
1610	LOC107407042	0.0494716	0.892417	0.900776	false	-1.4272	0.00842261	0.0123855	down	NA	NA	NA	NA	3.34033	0.000114549	0.000228584	up
1611	LOC107407046	3.56695	8.88465e-23	2.42792e-22	up	-1.45814	1.1863e-05	2.34968e-05	down	-4.43134	1.07296e-06	2.28212e-06	down	NA	NA	NA	NA
1612	LOC107407047	1.06957	0.010184	0.0125947	up	-1.23657	0.0221811	0.0308881	down	NA	NA	NA	NA	NA	NA	NA	NA
1613	LOC107407048	1.05505	8.11667e-59	3.87353e-58	up	-0.142863	0.0463419	0.0615034	false	0.0335027	0.6522	0.690965	false	0.717904	2.39244e-15	1.08525e-14	false
1614	LOC107407050	NA	NA	NA	NA	NA	NA	NA	NA	7.54082	1.54989e-08	3.77166e-08	up	-4.49786	3.20469e-06	7.52124e-06	down
1615	LOC107407053	-7.83698	1.23246e-10	2.34815e-10	down	NA	NA	NA	NA	NA	NA	NA	NA	NA	NA	NA	NA
1616	LOC107407056	-0.901011	0.0389433	0.0459663	false	1.08283	0.024414	0.0337953	up	-3.53702	1.25055e-07	2.85967e-07	down	NA	NA	NA	NA
1617	LOC107407057	-1.28906	0.0342123	0.0405639	down	NA	NA	NA	NA	NA	NA	NA	NA	NA	NA	NA	NA
1618	LOC107407061	-2.85496	9.93518e-20	2.52035e-19	down	NA	NA	NA	NA	NA	NA	NA	NA	NA	NA	NA	NA
1619	LOC107407068	3.81825	0.0127842	0.0156948	up	-1.39249	0.203368	0.242728	false	-2.9866	2.6452e-53	2.43135e-52	down	1.68067	2.21375e-11	7.88262e-11	up
1620	LOC107407071	-4.16	2.64558e-12	5.37659e-12	down	NA	NA	NA	NA	NA	NA	NA	NA	NA	NA	NA	NA
1621	LOC107407075	0.995176	3.5129e-23	9.67532e-23	false	1.06844	4.30542e-35	2.85596e-34	up	0.817012	1.28515e-41	9.61899e-41	false	-0.360493	7.30448e-09	2.17717e-08	false
1622	LOC107407076	-3.98794	8.37824e-140	7.52701e-139	down	1.23849	4.11069e-06	8.48459e-06	up	-1.04108	1.08687e-05	2.12599e-05	down	1.25195	1.94792e-08	5.60802e-08	up
1623	LOC107407081	-4.41342	6.71168e-14	1.44231e-13	down	NA	NA	NA	NA	3.85182	6.30385e-20	2.65694e-19	up	-2.92919	7.6797e-16	3.58869e-15	down
1624	LOC107407085	1.83127	0.000367936	0.000504408	up	0.652613	0.442628	0.49079	false	-0.00454598	0.994176	0.99501	false	0.0759386	0.91178	0.927925	false
1625	LOC107407092	NA	NA	NA	NA	NA	NA	NA	NA	7.40569	1.24295e-08	3.04378e-08	up	-7.22183	3.07011e-08	8.71487e-08	down
1626	LOC107407093	NA	NA	NA	NA	3.10471	4.79577e-05	8.97396e-05	up	-4.3746	1.06207e-06	2.25976e-06	down	NA	NA	NA	NA
1627	LOC107407095	1.56956	4.23072e-111	3.19317e-110	up	-0.578001	9.76704e-15	3.44064e-14	false	-2.37188	1.41072e-108	2.41361e-107	down	-0.321899	0.0844707	0.113038	false
1628	LOC107407096	0.43538	0.34951	0.375257	false	NA	NA	NA	NA	1.1705	0.00954846	0.0138768	up	1.01071	0.000984494	0.00176512	up
1629	LOC107407097	-0.563029	0.0534894	0.0624162	false	-0.306233	0.463976	0.512208	false	1.42788	0.0258135	0.0354409	up	-1.14615	0.00286933	0.0048631	down
1630	LOC107407098	-3.23435	1.96681e-36	6.91137e-36	down	0.588663	0.181648	0.218863	false	1.21418	6.20865e-05	0.000113644	up	-1.29076	3.45974e-05	7.2893e-05	down
1631	LOC107407099	1.26418	0.0180509	0.0218998	up	1.6588	9.98337e-06	1.99327e-05	up	-0.508137	0.0868782	0.11015	false	0.457603	0.142702	0.182623	false
1632	LOC107407107	-1.16746	0.00518063	0.00655396	down	1.56352	0.000297913	0.000517004	up	-1.34769	0.000249445	0.000431477	down	0.161398	0.715981	0.761451	false
1633	LOC107407108	1.96666	8.39815e-203	1.0334e-201	up	-1.19848	8.0903e-66	8.94765e-65	down	-0.260532	0.00120447	0.00194297	false	1.0647	5.57737e-37	5.36596e-36	up
1634	LOC107407109	-3.23332	2.33807e-25	6.71884e-25	down	1.93868	4.01986e-06	8.30564e-06	up	1.14776	7.21675e-07	1.55622e-06	up	-1.7763	4.13973e-13	1.652e-12	down
1635	LOC107407115	0.155096	0.775876	0.792212	false	NA	NA	NA	NA	NA	NA	NA	NA	3.13114	2.2586e-08	6.47004e-08	up
1636	LOC107407118	2.40309	8.38291e-23	2.29169e-22	up	0.219826	0.362164	0.409834	false	-1.29272	1.90037e-06	3.95961e-06	down	0.0606812	0.869968	0.893486	false
1637	LOC107407123	-0.097311	0.784559	0.800427	false	1.15901	0.00136338	0.00220691	up	-0.214956	0.463805	0.509561	false	-0.0470306	0.876459	0.898857	false
1638	LOC107407125	-1.42592	1.72075e-09	3.13381e-09	down	0.714041	0.019904	0.0278949	false	1.1813	1.08273e-08	2.65869e-08	up	-1.47332	1.44521e-12	5.56893e-12	down
1639	LOC107407126	1.99136	2.56262e-224	3.42598e-223	up	-0.174915	0.00418901	0.00640599	false	-0.398402	9.91948e-11	2.75865e-10	false	-0.535339	1.06965e-08	3.14453e-08	false
1640	LOC107407127	-1.55263	0.0972026	0.110892	false	-0.757167	0.0977823	0.12354	false	-0.558034	0.333633	0.378237	false	2.81622	4.15858e-05	8.68261e-05	up
1641	LOC107407128	-1.93356	1.01613e-44	4.05103e-44	down	0.7629	5.54859e-05	0.000103114	false	0.520906	0.000526479	0.000881702	false	-0.233972	0.140459	0.180038	false
1642	LOC107407129	2.62267	0	0	up	-2.1189	5.24289e-164	1.52002e-162	down	-0.180257	0.102918	0.12897	false	-1.08109	8.65562e-15	3.7996e-14	down
1643	LOC107407132	-1.75967	1.31531e-07	2.19857e-07	down	2.60225	3.39532e-41	2.56543e-40	up	-2.17501	4.61455e-31	2.70406e-30	down	1.19932	0.00241311	0.00413073	up
1644	LOC107407133	NA	NA	NA	NA	NA	NA	NA	NA	1.48708	0.009313	0.0135533	up	0.560067	0.211061	0.260021	false
1645	LOC107407134	3.69593	7.24077e-23	1.98174e-22	up	-1.97831	2.26543e-11	6.71819e-11	down	-1.23794	0.0229254	0.0317156	down	NA	NA	NA	NA
1646	LOC107407136	0.183696	0.0611676	0.0709929	false	-1.43708	9.3836e-26	4.87415e-25	down	0.232795	0.162445	0.196241	false	-0.278392	0.151088	0.192347	false
1647	LOC107407137	-0.000248374	0.996816	0.996909	false	-1.09604	3.03666e-40	2.25778e-39	down	0.894129	4.50143e-25	2.24269e-24	false	0.569246	3.34792e-11	1.18032e-10	false
1648	LOC107407138	-2.29395	1.34975e-68	7.17477e-68	down	0.570671	0.00366191	0.00563603	false	1.42628	1.48988e-30	8.60927e-30	up	1.20003	2.61901e-35	2.40049e-34	up
1649	LOC107407139	-0.437127	0.161661	0.180435	false	-1.92581	0.000253338	0.000442099	down	NA	NA	NA	NA	NA	NA	NA	NA
1650	LOC107407140	1.26183	7.81546e-46	3.1679e-45	up	-1.71021	1.64294e-68	1.88124e-67	down	-0.616163	4.56362e-06	9.22103e-06	false	-0.276117	0.0969205	0.128291	false
1651	LOC107407141	1.32912	1.8216e-07	3.02118e-07	up	-0.208929	0.416631	0.465147	false	-0.391702	0.140817	0.172289	false	-0.549837	0.0780047	0.105135	false
1652	LOC107407145	-8.61323	8.41581e-13	1.7427e-12	down	NA	NA	NA	NA	NA	NA	NA	NA	NA	NA	NA	NA
1653	LOC107407147	-2.29141	9.69705e-78	5.64392e-77	down	-1.97622	6.02852e-12	1.84599e-11	down	2.23989	2.41755e-17	9.24058e-17	up	-0.801885	0.000169089	0.000331226	false
1654	LOC107407148	-1.97165	1.59663e-08	2.78578e-08	down	0.0977778	0.857498	0.878104	false	1.77693	5.32045e-07	1.16002e-06	up	0.115549	0.668549	0.71717	false
1655	LOC107407151	-1.06433	0.0149808	0.0182885	down	-1.49413	0.00298175	0.00463955	down	NA	NA	NA	NA	NA	NA	NA	NA
1656	LOC107407152	3.84417	6.08736e-16	1.3896e-15	up	-1.23082	0.00143183	0.00231216	down	1.56897	6.7429e-06	1.34153e-05	up	1.84104	1.73403e-20	9.95073e-20	up
1657	LOC107407155	4.69253	8.70747e-294	1.4911e-292	up	0.939297	4.33895e-43	3.39576e-42	false	2.00943	0	0	up	0.394547	6.07219e-10	1.95261e-09	false
1658	LOC107407159	1.04538	6.47275e-28	1.95649e-27	up	0.219683	0.0336494	0.0455919	false	-1.92877	1.24802e-56	1.20728e-55	down	0.257852	0.103549	0.136326	false
1659	LOC107407161	2.68678	0	0	up	-0.0286998	0.383551	0.431373	false	-0.570527	4.95852e-81	6.57316e-80	false	-1.39383	2.7015e-113	8.32792e-112	down
1660	LOC107407162	1.2742	2.33743e-48	9.78875e-48	up	0.634482	2.34365e-16	8.87809e-16	false	-1.19257	2.91835e-58	2.89025e-57	down	-0.105386	0.266274	0.319873	false
1661	LOC107407168	NA	NA	NA	NA	NA	NA	NA	NA	5.95076	8.38718e-06	1.6578e-05	up	-6.72804	5.38703e-07	1.36579e-06	down
1662	LOC107407170	0.029836	0.962727	0.965125	false	NA	NA	NA	NA	NA	NA	NA	NA	8.1922	4.82864e-11	1.68303e-10	up
1663	LOC107407171	-2.59786	0.0025709	0.00331993	down	NA	NA	NA	NA	NA	NA	NA	NA	NA	NA	NA	NA
1664	LOC107407172	-1.2023	7.54839e-13	1.56612e-12	down	-0.250297	0.247921	0.290573	false	-2.59722	8.87693e-16	3.16773e-15	down	3.79786	3.85557e-45	4.53157e-44	up
1665	LOC107407176	-3.30761	0.0100355	0.0124197	down	NA	NA	NA	NA	NA	NA	NA	NA	NA	NA	NA	NA
1666	LOC107407179	-0.0257612	0.900292	0.907823	false	0.942732	1.53839e-06	3.29365e-06	false	-2.55887	5.16611e-32	3.10975e-31	down	0.26086	0.402277	0.461276	false
1667	LOC107407180	-1.67135	5.16172e-28	1.56287e-27	down	-5.94007	9.6652e-17	3.70853e-16	down	NA	NA	NA	NA	NA	NA	NA	NA
1668	LOC107407181	-0.123974	0.281398	0.305977	false	0.0214163	0.88247	0.899419	false	-1.7475	5.55339e-23	2.59013e-22	down	2.46469	1.09563e-53	1.51685e-52	up
1669	LOC107407182	4.12188	3.26413e-15	7.29057e-15	up	-0.848459	0.0295173	0.0403274	false	2.46811	3.51663e-19	1.44112e-18	up	-2.84362	1.22656e-19	6.77461e-19	down
1670	LOC107407185	-0.08035	0.909137	0.915832	false	NA	NA	NA	NA	NA	NA	NA	NA	4.566	1.21059e-08	3.54483e-08	up
1671	LOC107407186	-5.61996	1.11313e-05	1.6759e-05	down	NA	NA	NA	NA	NA	NA	NA	NA	NA	NA	NA	NA
1672	LOC107407188	-3.54894	1.82186e-108	1.34416e-107	down	0.446798	0.105303	0.132323	false	0.238299	0.306141	0.350211	false	0.54222	0.00743432	0.0118771	false
1673	LOC107407190	-4.92649	1.37721e-46	5.62078e-46	down	3.78492	1.81139e-21	8.22903e-21	up	-1.71946	1.33159e-11	3.89063e-11	down	0.725431	0.024835	0.0365348	false
1674	LOC107407197	-0.663157	2.11537e-06	3.32051e-06	false	-1.23538	3.35134e-08	8.15764e-08	down	-1.43915	3.58789e-05	6.71641e-05	down	0.167471	0.696817	0.743154	false
1675	LOC107407204	1.46693	4.36379e-26	1.27287e-25	up	-0.779839	5.20559e-07	1.15979e-06	false	-0.0858891	0.677923	0.715126	false	-0.190083	0.453115	0.512448	false
1676	LOC107407208	-1.77525	2.53658e-27	7.58875e-27	down	1.47763	9.63672e-14	3.24003e-13	up	-1.14013	8.37333e-11	2.33811e-10	down	-1.45687	1.04813e-06	2.58665e-06	down
1677	LOC107407210	1.86006	1.48725e-67	7.80653e-67	up	1.40602	4.36406e-64	4.72856e-63	up	-5.32996	5.05186e-267	2.14237e-265	down	2.29275	2.31235e-23	1.47306e-22	up
1678	LOC107407211	1.96446	0.0030538	0.00392287	up	-0.742588	0.302008	0.347634	false	1.69177	0.145654	0.177611	false	-3.53159	3.32312e-05	7.01889e-05	down
1679	LOC107407216	-1.47062	6.90658e-07	1.1132e-06	down	2.68602	2.02294e-25	1.03859e-24	up	-0.882382	2.95805e-07	6.57525e-07	false	0.747871	0.0341883	0.0490551	false
1680	LOC107407218	-3.01661	3.41118e-20	8.75128e-20	down	0.384524	0.485484	0.533421	false	-0.110129	0.830378	0.853558	false	0.322841	0.525717	0.583264	false
1681	LOC107407225	3.23417	1.61495e-06	2.55133e-06	up	-1.14108	0.0971876	0.122847	false	NA	NA	NA	NA	NA	NA	NA	NA
1682	LOC107407227	-2.98641	4.97641e-09	8.90785e-09	down	NA	NA	NA	NA	1.57042	0.010643	0.01538	up	-0.817537	0.136843	0.175807	false
1683	LOC107407232	1.25612	2.4078e-40	9.03537e-40	up	-1.94761	1.63613e-59	1.64875e-58	down	-0.489034	0.00548577	0.0082071	false	-0.30712	0.303214	0.359244	false
1684	LOC107407233	-2.01659	3.73392e-20	9.57236e-20	down	-6.35118	1.17828e-08	2.96925e-08	down	NA	NA	NA	NA	NA	NA	NA	NA
1685	LOC107407239	1.12667	1.10727e-102	7.84393e-102	up	-1.62303	3.22531e-135	7.27157e-134	down	-1.36446	2.17407e-37	1.48387e-36	down	-2.04048	5.11714e-28	3.81814e-27	down
1686	LOC107407243	-3.15085	0.00240514	0.00311228	down	3.79074	0.000343134	0.000592084	up	-0.0134075	0.97849	0.982168	false	1.51364	3.66108e-05	7.69531e-05	up
1687	LOC107407248	3.77634	1.50494e-103	1.07179e-102	up	-0.664908	2.49585e-11	7.37859e-11	false	0.681908	1.40006e-13	4.51938e-13	false	0.0385698	0.738636	0.78144	false
1688	LOC107407249	2.26755	6.54275e-05	9.40402e-05	up	-0.0578037	0.896153	0.910807	false	-3.36188	2.36723e-07	5.30146e-07	down	NA	NA	NA	NA
1689	LOC107407253	-6.41618	6.21932e-07	1.00493e-06	down	NA	NA	NA	NA	NA	NA	NA	NA	NA	NA	NA	NA
1690	LOC107407259	0.963389	6.78805e-11	1.3066e-10	false	-0.807499	1.43157e-14	5.01478e-14	false	-9.21761	3.76754e-19	1.54077e-18	down	10.2708	5.00626e-23	3.13869e-22	up
1691	LOC107407261	NA	NA	NA	NA	1.97209	0.00211654	0.00335047	up	0.317067	0.454994	0.500932	false	-0.682683	0.234691	0.285943	false
1692	LOC107407262	1.05265	3.94596e-90	2.55291e-89	up	-0.880888	4.52125e-49	3.88892e-48	false	0.906511	3.86518e-60	3.93242e-59	false	-0.923524	1.87896e-42	2.07303e-41	false
1693	LOC107407263	3.21961	9.21818e-76	5.26609e-75	up	0.493603	0.000111097	0.000200347	false	0.344272	0.00172028	0.00272902	false	-2.02013	0.000165511	0.000324539	down
1694	LOC107407268	3.71302	1.95706e-75	1.11562e-74	up	-2.68068	4.32161e-35	2.86565e-34	down	-1.05865	0.00934894	0.0136034	down	0.299482	0.506487	0.564743	false
1695	LOC107407270	-1.38181	1.29856e-23	3.60821e-23	down	-2.02548	2.41434e-15	8.76709e-15	down	-2.03302	4.59662e-05	8.51036e-05	down	NA	NA	NA	NA
1696	LOC107407273	2.61755	0	0	up	1.58832	8.97128e-243	4.02024e-241	up	-2.48912	0	0	down	-0.298878	0.000192213	0.000374259	false
1697	LOC107407274	-2.4293	9.21836e-63	4.61177e-62	down	1.56775	6.98276e-17	2.69868e-16	up	2.76179	1.14333e-264	4.76947e-263	up	0.760073	9.81484e-38	9.58777e-37	false
1698	LOC107407281	0.775293	1.41078e-74	7.97824e-74	false	0.0494051	0.293979	0.339339	false	-0.137484	0.00470442	0.00708792	false	-1.48427	6.05866e-103	1.68677e-101	down
1699	LOC107407283	1.69194	0.000265834	0.000367865	up	-1.71585	0.00215722	0.00341129	down	NA	NA	NA	NA	1.46156	0.00129371	0.0022857	up
1700	LOC107407286	-2.05649	1.23676e-10	2.35613e-10	down	-0.301197	0.585928	0.630388	false	0.379147	0.490943	0.536446	false	-0.949336	0.115964	0.151152	false
1701	LOC107407289	-7.46807	5.21208e-58	2.45931e-57	down	NA	NA	NA	NA	NA	NA	NA	NA	NA	NA	NA	NA
1702	LOC107407293	3.37997	1.4761e-37	5.29692e-37	up	-4.58679	2.23344e-31	1.35931e-30	down	NA	NA	NA	NA	NA	NA	NA	NA
1703	LOC107407295	-1.61131	1.51112e-15	3.4033e-15	down	-2.13995	1.27204e-06	2.74347e-06	down	NA	NA	NA	NA	NA	NA	NA	NA
1704	LOC107407296	1.92441	0.00757395	0.00946001	up	NA	NA	NA	NA	NA	NA	NA	NA	NA	NA	NA	NA
1705	LOC107407300	-2.07421	7.67309e-62	3.79598e-61	down	2.0448	4.32731e-48	3.64438e-47	up	1.24361	5.27227e-66	5.82424e-65	up	-0.835449	3.51877e-22	2.12895e-21	false
1706	LOC107407301	-7.05196	5.41131e-125	4.45968e-124	down	NA	NA	NA	NA	NA	NA	NA	NA	NA	NA	NA	NA
1707	LOC107407303	2.26228	7.71191e-19	1.91336e-18	up	-4.83917	5.08416e-20	2.19227e-19	down	NA	NA	NA	NA	NA	NA	NA	NA
1708	LOC107407304	1.42717	1.09112e-160	1.11287e-159	up	-1.49239	4.09072e-120	8.14956e-119	down	-5.53172	1.65065e-155	3.84636e-154	down	3.81301	1.34778e-49	1.7402e-48	up
1709	LOC107407307	-2.05873	2.48824e-08	4.30344e-08	down	NA	NA	NA	NA	NA	NA	NA	NA	3.49044	3.53753e-05	7.44703e-05	up
1710	LOC107407310	3.92579	1.6359e-11	3.22688e-11	up	-2.70402	2.92712e-06	6.12454e-06	down	NA	NA	NA	NA	NA	NA	NA	NA
1711	LOC107407311	-1.93013	0.00227793	0.00295359	down	NA	NA	NA	NA	NA	NA	NA	NA	2.12033	3.42761e-05	7.22674e-05	up
1712	LOC107407317	6.84758	1.088e-07	1.82533e-07	up	-3.61991	1.39336e-05	2.73947e-05	down	NA	NA	NA	NA	NA	NA	NA	NA
1713	LOC107407318	NA	NA	NA	NA	3.15117	2.28458e-07	5.2352e-07	up	0.251748	0.42	0.465609	false	-3.38536	3.13262e-10	1.03212e-09	down
1714	LOC107407327	-1.48257	0.00128936	0.00170242	down	1.31758	0.0179833	0.0253419	up	1.47743	3.11985e-06	6.37929e-06	up	-2.32298	1.4031e-10	4.73494e-10	down
1715	LOC107407328	-3.84681	8.20961e-06	1.2464e-05	down	3.56168	2.43219e-06	5.1274e-06	up	0.71278	0.0536543	0.0702567	false	-0.960454	0.014862	0.0226663	false
1716	LOC107407331	4.23949	5.91524e-12	1.18599e-11	up	-1.75792	0.000414407	0.000708999	down	0.776564	0.145442	0.177386	false	-0.617837	0.228419	0.279205	false
1717	LOC107407336	1.77827	4.64778e-13	9.72633e-13	up	-0.375541	0.124195	0.154152	false	1.45361	3.61403e-14	1.2015e-13	up	-0.517443	0.00411461	0.006825	false
1718	LOC107407337	-2.23178	3.19402e-07	5.2287e-07	down	NA	NA	NA	NA	NA	NA	NA	NA	NA	NA	NA	NA
1719	LOC107407338	NA	NA	NA	NA	NA	NA	NA	NA	NA	NA	NA	NA	2.2793	9.11804e-07	2.26243e-06	up
1720	LOC107407342	-2.48708	1.53642e-09	2.80337e-09	down	NA	NA	NA	NA	1.84146	7.06235e-05	0.000128639	up	-0.638237	0.112448	0.147054	false
1721	LOC107407343	6.58981	7.85983e-40	2.92424e-39	up	-5.69365	1.30935e-30	7.80921e-30	down	NA	NA	NA	NA	NA	NA	NA	NA
1722	LOC107407344	0.487388	0.268713	0.292706	false	-2.18655	2.04546e-80	2.69203e-79	down	-2.66021	6.20072e-20	2.61532e-19	down	-0.116964	0.823936	0.85538	false
1723	LOC107407345	11.4621	0	0	up	0.347856	9.16917e-17	3.52119e-16	false	1.95881	0	0	up	-0.159952	0.00229194	0.00393048	false
1724	LOC107407346	-1.62978	0.000201464	0.000280644	down	2.06445	6.80916e-06	1.37847e-05	up	-1.15891	0.0019999	0.00314806	down	0.504969	0.24283	0.294657	false
1725	LOC107407348	0.451207	0.146069	0.163733	false	2.41388	1.13607e-26	6.06603e-26	up	-4.59783	5.70576e-55	5.40266e-54	down	NA	NA	NA	NA
1726	LOC107407353	-1.30523	2.7575e-16	6.36418e-16	down	2.10012	2.90125e-38	2.07139e-37	up	1.10071	2.33618e-34	1.48837e-33	up	-2.71149	5.28164e-113	1.62256e-111	down
1727	LOC107407355	5.09501	0	0	up	2.77073	0	0	up	-2.59011	0	0	down	-3.50603	0	0	down
1728	LOC107407357	NA	NA	NA	NA	2.05188	7.17344e-07	1.57922e-06	up	-4.63754	4.56647e-14	1.50931e-13	down	NA	NA	NA	NA
1729	LOC107407360	-6.46998	2.08235e-66	1.08078e-65	down	NA	NA	NA	NA	NA	NA	NA	NA	NA	NA	NA	NA
1730	LOC107407361	-0.0855496	0.826455	0.839278	false	0.382155	0.404517	0.452793	false	2.49122	0.00416302	0.00631689	up	-0.832871	0.466832	0.525789	false
1731	LOC107407363	-1.65166	1.34749e-44	5.36108e-44	down	0.822487	1.47511e-07	3.42481e-07	false	1.16448	1.99733e-29	1.11596e-28	up	-0.405179	0.000201448	0.000391556	false
1732	LOC107407365	0.674067	8.15932e-12	1.62752e-11	false	-1.63459	8.82064e-50	7.68166e-49	down	2.42124	3.96835e-151	8.9782e-150	up	-0.6289	2.89688e-12	1.09566e-11	false
1733	LOC107407367	-0.721162	1.5334e-15	3.45273e-15	false	-1.19656	3.78657e-15	1.36354e-14	down	0.636936	7.86066e-05	0.000142599	false	-1.21325	1.10477e-11	4.0321e-11	down
1734	LOC107407369	0.434931	0.284552	0.309092	false	-0.837328	0.121777	0.151369	false	0.517381	0.413432	0.458953	false	-1.50783	0.0329035	0.047349	down
1735	LOC107407370	NA	NA	NA	NA	2.10186	0.0015693	0.00252314	up	-0.536537	0.297017	0.340753	false	0.872217	0.0601099	0.082559	false
1736	LOC107407372	0.261532	0.0586184	0.068164	false	-0.501329	0.0032124	0.00498264	false	0.498362	0.00253271	0.00393654	false	-1.01921	5.85982e-08	1.63166e-07	down
1737	LOC107407373	-0.204933	0.699424	0.720495	false	1.83845	0.000150128	0.000267466	up	-1.01453	0.0149989	0.0212694	down	-1.06449	0.0705157	0.09573	false
1738	LOC107407374	-5.08417	0.000101416	0.000144068	down	NA	NA	NA	NA	NA	NA	NA	NA	NA	NA	NA	NA
1739	LOC107407387	-0.220184	0.347811	0.373527	false	0.580446	0.0336546	0.0455955	false	1.3443	4.93059e-13	1.55403e-12	up	-0.508107	0.00261639	0.00445986	false
1740	LOC107407389	-2.40384	4.78961e-05	6.94266e-05	down	NA	NA	NA	NA	NA	NA	NA	NA	NA	NA	NA	NA
1741	LOC107407391	-1.06752	8.45892e-15	1.86744e-14	down	-0.648836	0.00236447	0.00372054	false	1.1187	2.23066e-09	5.72493e-09	up	-0.467766	0.00659763	0.0106254	false
1742	LOC107407394	NA	NA	NA	NA	1.82831	0.055904	0.0733359	false	-1.99464	0.0363647	0.0488575	down	NA	NA	NA	NA
1743	LOC107407395	-2.88219	3.60839e-24	1.01292e-23	down	NA	NA	NA	NA	NA	NA	NA	NA	1.4675	0.00454983	0.00749943	up
1744	LOC107407398	2.4646	0	0	up	-1.11199	5.83135e-65	6.37165e-64	down	-0.744148	4.41862e-19	1.79963e-18	false	0.327918	0.000835148	0.00151211	false
1745	LOC107407401	-0.450641	0.024907	0.0298931	false	0.885738	5.95108e-05	0.000110312	false	0.591883	0.000177668	0.000311996	false	-1.16505	8.40684e-11	2.88175e-10	down
1746	LOC107407402	NA	NA	NA	NA	NA	NA	NA	NA	4.18957	2.92982e-06	6.00871e-06	up	0.412049	0.534654	0.592294	false
1747	LOC107407411	-0.500869	0.106687	0.12129	false	-0.0505619	0.899078	0.913115	false	0.0496103	0.89607	0.910882	false	1.87469	1.39398e-11	5.04017e-11	up
1748	LOC107407412	1.20828	4.43612e-139	3.9687e-138	up	-1.88665	1.23568e-212	4.76145e-211	down	-0.395609	8.70656e-06	1.7177e-05	false	2.29645	7.44967e-188	4.65748e-186	up
1749	LOC107407413	-3.6147	0.00283416	0.00364819	down	NA	NA	NA	NA	1.846	0.00220876	0.00346188	up	0.242229	0.572153	0.627593	false
1750	LOC107407419	3.78211	4.13217e-08	7.06759e-08	up	-1.0412	0.0711691	0.0918996	false	-0.56348	0.395204	0.440549	false	NA	NA	NA	NA
1751	LOC107407421	NA	NA	NA	NA	NA	NA	NA	NA	NA	NA	NA	NA	4.30417	3.80631e-05	7.98362e-05	up
1752	LOC107407422	-1.71314	1.18034e-12	2.42933e-12	down	-0.178597	0.642217	0.683533	false	1.12959	0.000226397	0.000393398	up	-0.0487446	0.852108	0.87879	false
1753	LOC107407423	1.66711	1.39464e-249	2.06219e-248	up	-0.774046	5.59528e-51	4.96571e-50	false	-0.15059	0.00534821	0.00801153	false	-0.84929	4.43389e-36	4.17343e-35	false
1754	LOC107407426	0.166936	0.669078	0.691365	false	1.70297	8.40789e-07	1.8416e-06	up	0.0814028	0.740568	0.772511	false	-0.0209029	0.949647	0.959121	false
1755	LOC107407432	2.70285	1.35382e-190	1.59681e-189	up	-2.40508	2.37845e-108	4.25285e-107	down	0.342239	0.0218781	0.0303418	false	0.680233	3.01725e-08	8.57437e-08	false
1756	LOC107407438	1.82011	3.89908e-59	1.8687e-58	up	-1.19132	1.06123e-28	6.03205e-28	down	0.435296	0.000219564	0.000381896	false	-0.14707	0.227985	0.278713	false
1757	LOC107407439	3.85203	3.04934e-31	9.77519e-31	up	-0.46866	0.0491732	0.0650138	false	-1.56955	9.91162e-07	2.11341e-06	down	1.41249	1.91879e-05	4.15773e-05	up
1758	LOC107407440	1.87148	2.97284e-33	9.868e-33	up	-0.0859673	0.547458	0.593892	false	-1.443	1.08719e-16	4.03406e-16	down	0.367799	0.082018	0.110103	false
1759	LOC107407443	-7.62171	2.29216e-10	4.32775e-10	down	NA	NA	NA	NA	NA	NA	NA	NA	NA	NA	NA	NA
1760	LOC107407445	1.85825	3.67304e-77	2.12217e-76	up	0.104815	0.21039	0.250336	false	0.0614689	0.454999	0.500932	false	0.643523	9.4671e-07	2.34578e-06	false
1761	LOC107407446	5.21865	2.65917e-85	1.65371e-84	up	-1.49021	6.86516e-18	2.76138e-17	down	1.50707	1.11901e-19	4.66912e-19	up	-1.9435	1.29339e-25	8.90826e-25	down
1762	LOC107407448	NA	NA	NA	NA	NA	NA	NA	NA	NA	NA	NA	NA	1.96946	0.00504355	0.0082643	up
1763	LOC107407451	0.281665	0.260619	0.284209	false	2.36124	5.96392e-34	3.85604e-33	up	-2.75384	4.42842e-45	3.54908e-44	down	1.01797	0.000377689	0.000712209	up
1764	LOC107407453	0.0793976	0.741015	0.759561	false	0.974567	2.00489e-07	4.61118e-07	false	-0.569496	0.000800542	0.0013152	false	1.01338	0.00996411	0.0156162	up
1765	LOC107407458	-2.36782	3.84919e-30	1.21154e-29	down	-2.33886	3.92636e-06	8.12074e-06	down	2.32288	3.24313e-06	6.62093e-06	up	0.731043	0.0183004	0.0275101	false
1766	LOC107407464	-4.16345	3.66746e-150	3.51855e-149	down	-3.64526	2.19338e-11	6.51624e-11	down	3.68411	7.31937e-12	2.17407e-11	up	-1.35226	0.000260823	0.000501439	down
1767	LOC107407469	NA	NA	NA	NA	1.30878	0.0354934	0.0478973	up	0.338647	0.438583	0.48435	false	-7.0964	5.15544e-08	1.43958e-07	down
1768	LOC107407474	-6.13338	2.60943e-06	4.07744e-06	down	NA	NA	NA	NA	NA	NA	NA	NA	NA	NA	NA	NA
1769	LOC107407478	-3.5268	0.000100416	0.000142677	down	NA	NA	NA	NA	NA	NA	NA	NA	NA	NA	NA	NA
1770	LOC107407483	-0.470444	2.02534e-07	3.3505e-07	false	-1.09556	5.5268e-17	2.14375e-16	down	-0.963179	4.11443e-08	9.7345e-08	false	3.32843	1.91736e-140	7.76442e-139	up
1771	LOC107407488	-0.617968	1.90938e-07	3.16234e-07	false	1.14177	4.85859e-18	1.96476e-17	up	-1.45407	8.98385e-26	4.57007e-25	down	0.306554	0.0755846	0.10209	false
1772	LOC107407490	-0.0200183	0.947566	0.951042	false	-1.64353	0.000745156	0.00123947	down	3.7301	3.60405e-30	2.05539e-29	up	-1.22812	2.48876e-08	7.11223e-08	down
1773	LOC107407492	1.36638	1.37844e-06	2.18495e-06	up	1.9868	4.10573e-25	2.08901e-24	up	-0.790546	1.81467e-08	4.39748e-08	false	-1.01991	1.31552e-07	3.53864e-07	down
1774	LOC107407493	-1.04093	3.84596e-09	6.91566e-09	down	0.47315	0.0441808	0.058747	false	-0.0673154	0.745481	0.777129	false	2.07051	1.23305e-40	1.29926e-39	up
1775	LOC107407501	-2.85098	0.00446387	0.00566938	down	NA	NA	NA	NA	4.53142	1	1	false	-2.52684	1	1	false
1776	LOC107407503	1.98185	5.62296e-85	3.48366e-84	up	-0.687142	4.41775e-11	1.288e-10	false	-0.371847	0.000987785	0.00160747	false	-0.321004	0.0177479	0.0267291	false
1777	LOC107407505	1.37596	0	0	up	-0.265642	8.62552e-15	3.05096e-14	false	0.475718	3.88836e-39	2.76245e-38	false	0.0496987	0.413044	0.472379	false
1778	LOC107407512	-1.37433	0.00395313	0.0050378	down	1.17935	0.0453122	0.0601808	false	1.45261	4.94115e-05	9.12182e-05	up	0.292971	0.310831	0.367121	false
1779	LOC107407516	5.02946	3.17618e-20	8.15624e-20	up	1.62268	3.47923e-13	1.13651e-12	up	-0.0371814	0.820216	0.844373	false	-0.823089	2.69688e-05	5.74521e-05	false
1780	LOC107407521	-0.876399	2.68327e-06	4.19159e-06	false	-0.652617	0.0206079	0.0288295	false	1.08234	1.3394e-05	2.60006e-05	up	-0.0269967	0.900602	0.918437	false
1781	LOC107407522	-2.46052	3.75285e-05	5.47856e-05	down	1.89608	0.0123596	0.0178154	up	2.06042	3.44509e-09	8.75757e-09	up	-1.81566	2.30017e-08	6.58489e-08	down
1782	LOC107407523	-1.30506	3.41174e-12	6.9047e-12	down	0.893422	0.000142981	0.000255084	false	0.906328	3.24737e-08	7.7373e-08	false	0.626676	6.04127e-06	1.38075e-05	false
1783	LOC107407529	-0.207635	0.271032	0.295142	false	-1.84011	1.84272e-09	4.88014e-09	down	-1.40149	0.00807695	0.011846	down	1.18755	0.0272593	0.0398119	up
1784	LOC107407530	NA	NA	NA	NA	NA	NA	NA	NA	4.28088	2.9849e-06	6.11608e-06	up	0.0805581	0.85924	0.884661	false
1785	LOC107407537	3.10138	1.00688e-35	3.50183e-35	up	0.531642	0.00673387	0.010038	false	-5.22778	7.4062e-46	6.01641e-45	down	4.20251	1.16107e-26	8.34866e-26	up
1786	LOC107407538	0.884458	2.88524e-07	4.73848e-07	false	-1.01884	3.93306e-09	1.0209e-08	down	0.0894614	0.705496	0.740459	false	1.76208	1.01564e-16	4.9539e-16	up
1787	LOC107407539	-0.532962	0.416497	0.442591	false	1.88222	0.00296552	0.0046151	up	-1.08575	0.0524958	0.0688252	false	0.95677	0.0925268	0.122914	false
1788	LOC107407540	NA	NA	NA	NA	2.03622	0.000588469	0.000989358	up	-0.968774	0.0298559	0.0405665	false	1.73517	3.10808e-06	7.30315e-06	up
1789	LOC107407542	-1.75276	0.000104714	0.000148645	down	NA	NA	NA	NA	NA	NA	NA	NA	NA	NA	NA	NA
1790	LOC107407544	0.56007	0.000199744	0.000278339	false	-0.446397	0.00453896	0.00690855	false	1.35235	7.40237e-32	4.42609e-31	up	-0.0469838	0.62837	0.680419	false
1791	LOC107407545	-2.06813	0.000224661	0.000312104	down	NA	NA	NA	NA	NA	NA	NA	NA	NA	NA	NA	NA
1792	LOC107407550	4.09233	1.00582e-17	2.42253e-17	up	0.716321	0.00922277	0.0134955	false	-0.364951	0.132638	0.163152	false	-0.190818	0.479715	0.538395	false
1793	LOC107407551	1.587	0.00412461	0.00525225	up	0.270493	0.510911	0.558418	false	-2.06885	2.27905e-06	4.71676e-06	down	2.11766	0.000381221	0.00071849	up
1794	LOC107407552	0.239708	0.376464	0.402516	false	1.27246	2.28663e-06	4.83233e-06	up	-4.02153	6.09567e-24	2.9207e-23	down	3.93194	5.11656e-23	3.20559e-22	up
1795	LOC107407553	2.05727	1.91822e-85	1.19606e-84	up	0.187866	0.0489828	0.0647856	false	-1.49236	2.12847e-38	1.48446e-37	down	-0.98617	4.00193e-08	1.12719e-07	false
1796	LOC107407555	2.42602	8.66e-51	3.75108e-50	up	-0.789158	3.76237e-08	9.12389e-08	false	-0.634094	0.000514072	0.000862054	false	0.0556131	0.7943	0.830224	false
1797	LOC107407557	1.2187	0.00243515	0.00314958	up	-0.525255	0.263174	0.307002	false	0.0872932	0.847765	0.869036	false	0.974019	0.00740965	0.0118408	false
1798	LOC107407562	2.03189	0	0	up	-0.14733	0.00117171	0.00190789	false	-0.514401	7.68198e-22	3.45159e-21	false	0.521203	7.03649e-14	2.9198e-13	false
1799	LOC107407563	1.75534	3.05452e-72	1.6902e-71	up	0.675065	1.95169e-16	7.40567e-16	false	-0.366798	3.14372e-07	6.97495e-07	false	-0.968843	3.73878e-26	2.64251e-25	false
1800	LOC107407565	-0.0557348	0.837153	0.849106	false	-0.116936	0.723373	0.758302	false	-6.98029	2.52537e-08	6.05656e-08	down	6.34124	8.85605e-07	2.19988e-06	up
1801	LOC107407566	4.49539	0	0	up	-0.291337	3.08834e-10	8.57957e-10	false	-0.554181	3.69423e-27	1.94963e-26	false	0.213479	0.0133161	0.0204557	false
1802	LOC107407569	3.95763	7.67837e-20	1.95365e-19	up	2.41721	6.96421e-41	5.23802e-40	up	-3.74468	1.42293e-69	1.64395e-68	down	-1.15711	0.0233472	0.034516	down
1803	LOC107407573	-6.06638	1.18498e-06	1.88405e-06	down	NA	NA	NA	NA	NA	NA	NA	NA	NA	NA	NA	NA
1804	LOC107407587	NA	NA	NA	NA	2.16217	0.00796183	0.0117556	up	-1.45926	0.036556	0.0490998	down	NA	NA	NA	NA
1805	LOC107407595	2.57334	0.0128286	0.0157448	up	-0.142071	0.885772	0.902075	false	-0.704083	0.368685	0.414004	false	-0.0110169	0.984838	0.987943	false
1806	LOC107407599	-3.95539	2.22841e-11	4.3726e-11	down	NA	NA	NA	NA	NA	NA	NA	NA	1.10766	0.0161519	0.024491	up
1807	LOC107407600	-4.70258	0.000452397	0.000616398	down	NA	NA	NA	NA	NA	NA	NA	NA	NA	NA	NA	NA
1808	LOC107407603	-0.827584	6.00723e-10	1.11526e-09	false	1.17823	1.45864e-29	8.46591e-29	up	-0.32999	0.00185687	0.0029322	false	0.733648	3.3427e-09	1.02302e-08	false
1809	LOC107407606	1.9853	5.84208e-39	2.14622e-38	up	-1.28912	1.30932e-14	4.5954e-14	down	-2.36279	2.96753e-15	1.03401e-14	down	-1.2269	0.0317234	0.0457838	down
1810	LOC107407613	-1.45745	6.79444e-22	1.81579e-21	down	-1.80832	1.36833e-09	3.6585e-09	down	-0.653951	0.157504	0.1908	false	0.436182	0.358397	0.416753	false
1811	LOC107407616	2.18805	6.89645e-14	1.48157e-13	up	-2.53022	3.62553e-12	1.12536e-11	down	NA	NA	NA	NA	NA	NA	NA	NA
1812	LOC107407618	0.895779	2.25343e-70	1.22469e-69	false	-1.37209	5.6261e-110	1.01904e-108	down	0.742795	8.71777e-30	4.92466e-29	false	-0.310931	0.000587821	0.00108391	false
1813	LOC107407619	6.20006	0	0	up	0.829722	1.03675e-87	1.48041e-86	false	-2.36446	0	0	down	-3.20049	3.03766e-306	4.22851e-304	down
1814	LOC107407621	3.96417	9.11818e-22	2.4292e-21	up	-1.54218	1.26812e-05	2.50436e-05	down	0.199328	0.712061	0.746342	false	-0.515835	0.482874	0.541574	false
1815	LOC107407637	-5.99483	2.1051e-06	3.30487e-06	down	NA	NA	NA	NA	NA	NA	NA	NA	NA	NA	NA	NA
1816	LOC107407648	-1.00909	4.07394e-06	6.2976e-06	down	1.13876	6.08489e-06	1.23612e-05	up	-0.546059	0.00846382	0.0123891	false	1.71309	2.08958e-26	1.48869e-25	up
1817	LOC107407651	-4.45553	1.47178e-22	3.99484e-22	down	4.96936	1.12492e-27	6.18674e-27	up	-2.96012	2.58165e-29	1.43884e-28	down	1.70902	2.28448e-07	6.01609e-07	up
1818	LOC107407653	0.364615	0.00230645	0.00298875	false	1.07958	3.14668e-19	1.32105e-18	up	0.588411	3.02065e-12	9.14216e-12	false	-0.748959	1.12373e-16	5.46618e-16	false
1819	LOC107407656	0.344829	1.54764e-22	4.19699e-22	false	-0.104595	0.00486367	0.00737803	false	-1.87555	0	0	down	0.232923	2.04571e-06	4.8907e-06	false
1820	LOC107407657	-0.817522	0.0819751	0.0941137	false	1.27541	0.00289019	0.00450211	up	-1.26768	0.00101049	0.00164248	down	0.255653	0.680697	0.728186	false
1821	LOC107407662	0.199014	0.7466	0.764515	false	NA	NA	NA	NA	4.45169	7.04759e-47	5.81215e-46	up	-2.96671	1.33331e-27	9.80878e-27	down
1822	LOC107407666	-7.8797	9.70713e-11	1.85725e-10	down	NA	NA	NA	NA	NA	NA	NA	NA	NA	NA	NA	NA
1823	LOC107407673	-1.47211	0.00572726	0.00722536	down	NA	NA	NA	NA	NA	NA	NA	NA	4.9503	1.42841e-08	4.15194e-08	up
1824	LOC107407674	2.02137	1.92782e-84	1.18884e-83	up	-0.281393	0.00322648	0.00500362	false	-0.393123	4.56083e-05	8.44933e-05	false	-0.330448	0.00436361	0.00721317	false
1825	LOC107407676	-0.821747	4.65532e-13	9.74115e-13	false	1.34883	7.06405e-28	3.91348e-27	up	-1.10544	2.93402e-24	1.41682e-23	down	0.450427	0.000261088	0.000501896	false
1826	LOC107407677	0.075235	0.839451	0.851058	false	1.40746	7.82621e-05	0.000143531	up	0.0507662	0.848938	0.869937	false	-0.528523	0.0706449	0.0958683	false
1827	LOC107407685	-5.20979	2.16301e-16	5.00566e-16	down	NA	NA	NA	NA	NA	NA	NA	NA	NA	NA	NA	NA
1828	LOC107407686	-4.93614	8.86507e-06	1.34295e-05	down	NA	NA	NA	NA	7.12678	6.18665e-08	1.44463e-07	up	-2.62889	0.000150232	0.000295848	down
1829	LOC107407693	1.90762	3.05181e-19	7.65445e-19	up	-1.00519	6.06562e-06	1.23289e-05	down	-0.0471251	0.853006	0.873557	false	-0.705549	0.0194384	0.0290931	false
1830	LOC107407701	-1.04466	4.473e-26	1.30436e-25	down	0.949245	3.69065e-16	1.38707e-15	false	0.175709	0.0548022	0.0716496	false	-0.0708767	0.453115	0.512448	false
1831	LOC107407705	-1.35287	1.49974e-59	7.21859e-59	down	-0.215973	0.0667459	0.0865699	false	3.96758	0	0	up	-0.768809	5.12655e-53	6.99425e-52	false
1832	LOC107407706	1.25217	1.10944e-29	3.46083e-29	up	0.172819	0.138072	0.170028	false	0.642288	1.13335e-08	2.77955e-08	false	-0.121957	0.392674	0.451785	false
1833	LOC107407709	-1.35591	0.000311033	0.000428301	down	NA	NA	NA	NA	NA	NA	NA	NA	NA	NA	NA	NA
1834	LOC107407710	2.14025	1.20374e-07	2.01507e-07	up	-0.142773	0.696402	0.733929	false	-1.75244	0.000185299	0.000324759	down	NA	NA	NA	NA
1835	LOC107407713	-2.53887	0.0107488	0.013264	down	NA	NA	NA	NA	NA	NA	NA	NA	NA	NA	NA	NA
1836	LOC107407717	2.08622	1.67028e-102	1.18205e-101	up	-3.33474	6.39982e-112	1.18279e-110	down	-0.517413	0.0716663	0.0919384	false	-6.03055	4.07227e-08	1.1461e-07	down
1837	LOC107407723	-0.57532	9.61605e-20	2.44027e-19	false	1.21907	1.46378e-90	2.16689e-89	up	0.557712	2.48765e-50	2.17803e-49	false	-0.352732	3.09992e-05	6.57084e-05	false
1838	LOC107407728	NA	NA	NA	NA	NA	NA	NA	NA	5.27251	4.68926e-17	1.77306e-16	up	-5.31531	2.24749e-15	1.02236e-14	down
1839	LOC107407729	3.47766	1.67274e-136	1.47363e-135	up	-0.665373	1.09102e-08	2.75664e-08	false	0.753903	0.0109694	0.0158313	false	-3.4906	1.68721e-22	1.03415e-21	down
1840	LOC107407736	4.03675	5.26743e-218	6.8573e-217	up	0.130552	0.0885996	0.11285	false	0.392817	2.19225e-10	5.98695e-10	false	-0.0224939	0.725417	0.769557	false
1841	LOC107407746	-3.41834	3.40938e-210	4.33011e-209	down	0.485401	0.0134217	0.0192379	false	2.55431	3.36136e-128	6.57431e-127	up	-3.02129	6.05928e-149	2.67901e-147	down
1842	LOC107407752	1.57197	2.5212e-13	5.33204e-13	up	0.334756	0.0597724	0.0780382	false	-0.195982	0.231138	0.27126	false	0.00110744	0.994591	0.995709	false
1843	LOC107407754	1.77703	1.0618e-27	3.19859e-27	up	0.0297819	0.834601	0.858064	false	-0.423591	0.00253723	0.00394323	false	-0.589109	0.00014183	0.000279951	false
1844	LOC107407770	6.12631	1.34048e-09	2.45256e-09	up	-3.27563	6.54978e-15	2.329e-14	down	NA	NA	NA	NA	NA	NA	NA	NA
1845	LOC107407771	-2.47637	5.68615e-69	3.03465e-68	down	-0.000362829	0.998778	0.999164	false	2.05815	4.80662e-38	3.33021e-37	up	-0.257353	0.0531376	0.0736184	false
1846	LOC107407776	-1.54999	7.20749e-06	1.09808e-05	down	1.03769	0.0166486	0.0235635	up	-0.377815	0.299669	0.343334	false	-0.296518	0.470875	0.529934	false
1847	LOC107407777	3.4698	1.05999e-10	2.0248e-10	up	-0.050194	0.884974	0.901413	false	-7.1091	1.27743e-08	3.12478e-08	down	NA	NA	NA	NA
1848	LOC107407781	6.61353	1.10482e-34	3.76696e-34	up	-2.83732	1.01409e-18	4.18957e-18	down	-1.26542	0.00898751	0.0131116	down	NA	NA	NA	NA
1849	LOC107407789	-1.10874	0.0344555	0.0408318	down	NA	NA	NA	NA	NA	NA	NA	NA	NA	NA	NA	NA
1850	LOC107407790	-2.63343	7.27116e-47	2.98642e-46	down	0.50105	0.0638673	0.0830381	false	-1.17612	2.98741e-05	5.62883e-05	down	1.57785	4.89947e-10	1.59043e-09	up
1851	LOC107407799	1.51917	9.22389e-79	5.4158e-78	up	0.70972	2.09193e-21	9.49397e-21	false	-0.0509053	0.392686	0.438042	false	-0.631429	1.25646e-21	7.49253e-21	false
1852	LOC107407800	-2.37423	3.79143e-30	1.19353e-29	down	-0.528964	0.150244	0.183931	false	1.75021	1.80114e-11	5.21742e-11	up	-1.80806	7.51561e-12	2.7754e-11	down
1853	LOC107407809	4.49602	5.1714e-120	4.10347e-119	up	-1.63381	4.05973e-28	2.26429e-27	down	-1.31895	1.62221e-08	3.94391e-08	down	-1.00429	0.00326009	0.0054909	down
1854	LOC107407810	-2.34536	6.40408e-24	1.79064e-23	down	1.1745	0.000255993	0.00044656	up	0.439994	0.0555171	0.0725155	false	0.345723	0.0796934	0.107223	false
1855	LOC107407811	-0.686571	0.00620235	0.00780396	false	1.14605	1.19442e-05	2.36525e-05	up	-0.292492	0.15155	0.184165	false	1.21085	2.34362e-09	7.24346e-09	up
1856	LOC107407815	1.86102	2.66697e-129	2.25725e-128	up	-1.55516	3.50006e-71	4.14368e-70	down	1.51497	3.96991e-74	4.89631e-73	up	-0.890954	7.78186e-17	3.81555e-16	false
1857	LOC107407822	2.79247	2.43766e-71	1.33639e-70	up	1.15881	9.7982e-28	5.40514e-27	up	-2.10545	5.67659e-70	6.59664e-69	down	-0.893856	9.44702e-06	2.11599e-05	false
1858	LOC107407826	0.137482	0.795939	0.811107	false	0.11953	0.827372	0.85165	false	-6.82356	3.61187e-07	7.97705e-07	down	6.78402	4.64706e-07	1.18593e-06	up
1859	LOC107407832	2.6737	4.499e-06	6.93607e-06	up	0.572084	0.188107	0.226015	false	0.376037	0.276323	0.318749	false	-0.0404006	0.904526	0.921694	false
1860	LOC107407834	-3.01728	5.53111e-52	2.43686e-51	down	1.61245	9.80628e-09	2.48498e-08	up	-0.319118	0.116241	0.144281	false	0.913721	5.98981e-06	1.36952e-05	false
1861	LOC107407835	1.37367	1.10378e-10	2.10731e-10	up	-0.767143	0.00118623	0.00193067	false	-0.888753	0.00408797	0.00620775	false	0.552425	0.10086	0.133068	false
1862	LOC107407841	-3.77819	0.000274864	0.000380065	down	NA	NA	NA	NA	NA	NA	NA	NA	NA	NA	NA	NA
1863	LOC107407844	7.38503	5.90618e-16	1.34896e-15	up	-2.93007	1.57077e-12	4.96653e-12	down	NA	NA	NA	NA	NA	NA	NA	NA
1864	LOC107407849	1.70012	3.55469e-146	3.32659e-145	up	0.785676	7.3839e-43	5.76141e-42	false	-0.72877	2.0067e-51	1.78845e-50	false	-0.0429373	0.539419	0.596728	false
1865	LOC107407851	-0.0682431	0.837907	0.849735	false	0.209762	0.579323	0.624207	false	1.06196	0.000159207	0.000280783	up	-1.06831	7.38604e-05	0.000150233	down
1866	LOC107407853	-3.92026	7.6841e-29	2.36588e-28	down	1.20207	0.0209821	0.0293175	up	-3.80925	2.23692e-07	5.0203e-07	down	NA	NA	NA	NA
1867	LOC107407854	-4.46492	2.6345e-08	4.55197e-08	down	NA	NA	NA	NA	NA	NA	NA	NA	NA	NA	NA	NA
1868	LOC107407855	2.05719	0	0	up	-0.983522	7.09716e-98	1.13988e-96	false	-0.414671	5.40716e-17	2.03676e-16	false	0.167331	0.0118093	0.0183068	false
1869	LOC107407862	-1.05243	0.00130577	0.00172323	down	-0.0738599	0.87742	0.894624	false	-0.299165	0.547157	0.591121	false	1.09324	0.020074	0.0299689	up
1870	LOC107407869	-1.47753	1.54263e-07	2.57068e-07	down	2.89952	1.43012e-29	8.30302e-29	up	-2.594	6.27717e-32	3.76448e-31	down	-1.46757	0.00138012	0.00243187	down
1871	LOC107407874	NA	NA	NA	NA	NA	NA	NA	NA	1.43699	0.00241814	0.00377026	up	1.26937	0.0362547	0.0518074	false
1872	LOC107407876	7.3978	3.60849e-22	9.7019e-22	up	-1.96782	3.99813e-12	1.23699e-11	down	1.6398	8.19989e-09	2.02687e-08	up	-3.37307	1.16953e-17	5.93865e-17	down
1873	LOC107407881	2.22663	2.0319e-05	3.01199e-05	up	-0.344106	0.484137	0.532134	false	-0.572794	0.299527	0.343238	false	NA	NA	NA	NA
1874	LOC107407886	1.64287	0.00013073	0.000184398	up	-1.17899	0.00259292	0.00406241	down	-0.485352	0.163882	0.197897	false	0.0607701	0.88104	0.90251	false
1875	LOC107407889	-4.57103	3.7967e-16	8.7211e-16	down	NA	NA	NA	NA	2.16528	6.19324e-08	1.44598e-07	up	0.833612	0.00313006	0.00528389	false
1876	LOC107407901	-3.71393	0.00210396	0.00273549	down	NA	NA	NA	NA	NA	NA	NA	NA	NA	NA	NA	NA
1877	LOC107407905	-2.1252	1.69704e-14	3.71039e-14	down	-0.534404	0.269249	0.313666	false	2.31985	2.02858e-12	6.19302e-12	up	1.07839	6.73614e-09	2.01519e-08	up
1878	LOC107407909	-3.06775	1.82448e-05	2.71395e-05	down	NA	NA	NA	NA	NA	NA	NA	NA	NA	NA	NA	NA
1879	LOC107407912	5.31469	2.92484e-109	2.17069e-108	up	-2.90313	8.10941e-56	7.7913e-55	down	-1.50313	6.77527e-05	0.000123662	down	-0.93944	0.100822	0.133031	false
1880	LOC107407913	NA	NA	NA	NA	NA	NA	NA	NA	1.73915	0.00969587	0.0140808	up	-0.359844	0.659471	0.709097	false
1881	LOC107407915	1.37498	3.84306e-162	3.93849e-161	up	-0.602827	6.09454e-27	3.27927e-26	false	0.642566	8.81219e-33	5.40449e-32	false	-0.600036	6.63251e-12	2.45488e-11	false
1882	LOC107407925	1.52375	4.67328e-101	3.27145e-100	up	-1.04848	1.40723e-38	1.01108e-37	down	1.13971	2.75647e-55	2.62672e-54	up	-0.470382	1.8534e-10	6.18309e-10	false
1883	LOC107407926	6.7684	2.16547e-49	9.2041e-49	up	-2.52354	2.36942e-09	6.22594e-09	down	-1.84491	1.71237e-23	8.11779e-23	down	-0.208581	0.572119	0.627593	false
1884	LOC107407934	-4.57857	1.30196e-24	3.68287e-24	down	NA	NA	NA	NA	3.57069	0.00011528	0.000206078	up	-0.907717	0.129398	0.167122	false
1885	LOC107407935	1.27881	3.01424e-08	5.19003e-08	up	-1.21589	0.00191309	0.00304754	down	1.79275	4.08282e-23	1.91273e-22	up	-0.926162	8.98081e-07	2.22931e-06	false
1886	LOC107407938	1.58682	0.01874	0.0227036	up	-0.0554289	0.924332	0.934631	false	-1.17703	0.00942546	0.0137103	down	-0.809824	0.250381	0.302584	false
1887	LOC107407945	2.05782	0	0	up	-0.594199	7.19916e-33	4.54461e-32	false	-0.0442937	0.38411	0.429546	false	0.437193	2.89488e-15	1.30618e-14	false
1888	LOC107407956	6.43243	1.04941e-105	7.61093e-105	up	-2.65023	1.81647e-46	1.49987e-45	down	-1.36456	1.7808e-07	4.0249e-07	down	-1.15552	0.00661432	0.01065	down
1889	LOC107407960	-0.0124073	0.976103	0.977799	false	1.17744	0.00147867	0.00238376	up	0.442204	0.0990338	0.124425	false	-0.0866281	0.737103	0.780049	false
1890	LOC107407961	1.96845	0.000157892	0.000221597	up	-2.61969	3.19862e-06	6.66878e-06	down	NA	NA	NA	NA	1.5896	0.0104959	0.0163948	up
1891	LOC107407979	-3.24822	8.74121e-13	1.80816e-12	down	NA	NA	NA	NA	2.04254	3.69467e-07	8.15187e-07	up	-0.494481	0.112982	0.147654	false
1892	LOC107407983	-3.29362	3.06388e-15	6.8483e-15	down	NA	NA	NA	NA	NA	NA	NA	NA	NA	NA	NA	NA
1893	LOC107407989	-2.69249	2.82e-132	2.43014e-131	down	0.555438	0.00146888	0.00236861	false	-0.1313	0.394046	0.439422	false	0.00602295	0.976772	0.981632	false
1894	LOC107407991	NA	NA	NA	NA	4.9304	1.06098e-34	6.97168e-34	up	-2.26998	1.0021e-24	4.93088e-24	down	-1.08062	0.00554603	0.00903613	down
1895	LOC107407993	7.45033	0.000326285	0.000448695	up	-5.21465	7.81072e-06	1.5728e-05	down	NA	NA	NA	NA	NA	NA	NA	NA
1896	LOC107407995	1.84222	8.01283e-35	2.74034e-34	up	-1.04647	5.20834e-11	1.51169e-10	down	-1.17631	5.79222e-08	1.35678e-07	down	0.985971	6.93695e-06	1.57656e-05	false
1897	LOC107407997	-5.34254	0.00014098	0.000198397	down	NA	NA	NA	NA	NA	NA	NA	NA	NA	NA	NA	NA
1898	LOC107407999	2.6237	2.6295e-109	1.95422e-108	up	0.395391	3.93029e-05	7.41407e-05	false	1.49186	9.0537e-156	2.11521e-154	up	-1.01358	2.05373e-42	2.26304e-41	down
1899	LOC107408005	3.10276	0	0	up	-0.136713	0.00525806	0.00794973	false	-0.550908	7.89605e-35	5.07206e-34	false	0.00955521	0.887939	0.90838	false
1900	LOC107408008	1.16125	0.0620215	0.0719487	false	0.579049	0.271589	0.316003	false	-3.90773	6.35133e-06	1.2678e-05	down	5.46486	5.99621e-14	2.5027e-13	up
1901	LOC107408010	-1.7915	5.56742e-17	1.31146e-16	down	1.32053	5.16885e-07	1.15174e-06	up	-0.803995	0.000606793	0.00101072	false	-0.263933	0.35957	0.4179	false
1902	LOC107408013	2.24672	0	0	up	-0.959269	3.03635e-125	6.3487e-124	false	-0.266801	2.30133e-09	5.90461e-09	false	-1.13122	3.43018e-54	4.80873e-53	down
1903	LOC107408025	-3.84192	9.82816e-47	4.0227e-46	down	NA	NA	NA	NA	0.903426	0.0739568	0.0947002	false	-0.246644	0.569994	0.625649	false
1904	LOC107408029	2.77446	0	0	up	-0.73046	4.08276e-27	2.20661e-26	false	-0.516283	4.34665e-12	1.30516e-11	false	-0.336258	0.000113664	0.000226972	false
1905	LOC107408042	1.12851	0.0124309	0.0152752	up	0.634462	0.109863	0.137719	false	-0.47631	0.156692	0.189932	false	0.0163497	0.970519	0.976438	false
1906	LOC107408048	-1.60928	5.82917e-80	3.45876e-79	down	0.190548	0.125513	0.155691	false	0.100359	0.364515	0.409784	false	-0.398424	0.0014633	0.00257131	false
1907	LOC107408050	-0.676733	1.34847e-17	3.23648e-17	false	1.48527	1.96482e-89	2.85733e-88	up	-0.782172	1.54096e-44	1.22131e-43	false	0.171865	0.127776	0.165279	false
1908	LOC107408057	0.60907	4.65515e-12	9.37374e-12	false	-0.81005	4.53868e-12	1.39946e-11	false	1.14655	3.17606e-27	1.67963e-26	up	-0.0367042	0.68803	0.735279	false
1909	LOC107408059	-0.150986	0.0727132	0.083814	false	-0.58934	4.8504e-11	1.41028e-10	false	1.035	9.73379e-54	8.99308e-53	up	0.607512	1.76229e-12	6.76443e-12	false
1910	LOC107408063	NA	NA	NA	NA	1.37808	0.0302082	0.0412156	up	-1.38936	0.0179204	0.0251533	down	NA	NA	NA	NA
1911	LOC107408067	1.28546	2.36103e-30	7.45557e-30	up	-0.00439153	0.972256	0.976662	false	-0.313138	0.0161056	0.0227612	false	-0.0917555	0.505675	0.564014	false
1912	LOC107408069	-0.931249	4.88064e-05	7.07316e-05	false	-1.42045	0.000568184	0.000956583	down	-0.283055	0.614879	0.656478	false	NA	NA	NA	NA
1913	LOC107408070	-0.622507	0.10385	0.118165	false	0.749465	0.100744	0.127079	false	1.27291	2.7544e-05	5.20569e-05	up	-2.11247	7.16478e-10	2.29443e-09	down
1914	LOC107408074	NA	NA	NA	NA	NA	NA	NA	NA	8.00988	2.26217e-10	6.16566e-10	up	-4.38334	2.09078e-09	6.48337e-09	down
1915	LOC107408078	2.59811	0	0	up	-0.182292	0.00115623	0.00188387	false	-1.27881	8.07799e-91	1.19474e-89	down	-0.265658	0.00658714	0.0106102	false
1916	LOC107408083	-0.115967	0.721704	0.741196	false	1.49259	1.25844e-06	2.71671e-06	up	-0.812904	0.00142083	0.00227537	false	1.46391	9.28441e-11	3.17341e-10	up
1917	LOC107408087	-1.63773	3.05661e-61	1.50309e-60	down	-1.00463	9.4556e-10	2.55638e-09	down	0.738153	7.26964e-06	1.44248e-05	false	2.05105	6.2161e-86	1.41998e-84	up
1918	LOC107408088	1.97151	5.07721e-67	2.64936e-66	up	0.33294	0.00134212	0.00217387	false	-1.21652	1.35526e-29	7.61735e-29	down	0.94353	8.31537e-13	3.25777e-12	false
1919	LOC107408089	-1.38418	2.38394e-44	9.45293e-44	down	0.353217	0.0084894	0.0124736	false	-1.64987	8.4629e-25	4.17914e-24	down	2.9282	3.96405e-111	1.19714e-109	up
1920	LOC107408092	-2.12467	7.13584e-07	1.14937e-06	down	1.70704	0.000876849	0.00144791	up	-1.5207	0.00141641	0.00226849	down	NA	NA	NA	NA
1921	LOC107408103	2.05281	8.56259e-12	1.7062e-11	up	0.979825	7.18091e-06	1.45065e-05	false	-2.53621	1.55484e-28	8.48595e-28	down	-0.849945	0.0489907	0.0683514	false
1922	LOC107408117	0.133662	0.524953	0.550008	false	1.69249	1.49442e-22	7.02287e-22	up	-0.291399	0.0153185	0.0216917	false	0.231326	0.139279	0.178641	false
1923	LOC107408118	-5.88006	3.36205e-06	5.22286e-06	down	NA	NA	NA	NA	NA	NA	NA	NA	NA	NA	NA	NA
1924	LOC107408119	3.08448	3.19804e-115	2.47323e-114	up	-0.848113	3.50783e-12	1.08957e-11	false	-0.565776	0.000173395	0.000304761	false	-0.887758	5.93265e-06	1.3568e-05	false
1925	LOC107408122	-0.836306	1.20847e-14	2.65854e-14	false	0.0393233	0.789868	0.818693	false	0.0608191	0.64786	0.686895	false	-1.67833	3.47034e-23	2.19427e-22	down
1926	LOC107408124	6.73461	8.53566e-10	1.57507e-09	up	-0.667727	0.0961566	0.121664	false	-6.15007	2.58285e-06	5.31906e-06	down	NA	NA	NA	NA
1927	LOC107408125	-1.52878	1.66643e-21	4.41751e-21	down	-1.38272	3.86275e-06	7.99283e-06	down	0.715437	0.0225916	0.0312828	false	-1.31102	6.07478e-05	0.00012473	down
1928	LOC107408128	NA	NA	NA	NA	NA	NA	NA	NA	3.02353	0.00645795	0.00958225	up	-2.96263	0.000190888	0.000371964	down
1929	LOC107408130	-3.29427	4.54254e-11	8.81369e-11	down	NA	NA	NA	NA	NA	NA	NA	NA	NA	NA	NA	NA
1930	LOC107408147	-1.43316	2.34948e-08	4.07071e-08	down	0.50986	0.54387	0.590317	false	0.58506	0.615775	0.657238	false	0.65017	0.629806	0.681725	false
1931	LOC107408162	6.2653	1.26462e-08	2.21919e-08	up	0.570916	0.687813	0.726101	false	-0.779747	1	1	false	NA	NA	NA	NA
1932	LOC107408165	-4.80238	4.17143e-17	9.86323e-17	down	NA	NA	NA	NA	3.0869	8.77549e-05	0.000158536	up	1.6156	9.71377e-06	2.17246e-05	up
1933	LOC107408166	2.20224	3.21353e-05	4.71251e-05	up	-2.34174	0.000368287	0.000633378	down	NA	NA	NA	NA	NA	NA	NA	NA
1934	LOC107408171	NA	NA	NA	NA	NA	NA	NA	NA	9.33118	1.80076e-37	1.23049e-36	up	-10.1451	5.07142e-23	3.17842e-22	down
1935	LOC107408175	6.76706	6.09254e-18	1.47639e-17	up	-4.00602	5.84234e-16	2.17503e-15	down	NA	NA	NA	NA	NA	NA	NA	NA
1936	LOC107408186	4.30968	3.31346e-23	9.12838e-23	up	-3.80912	3.9958e-14	1.37218e-13	down	NA	NA	NA	NA	NA	NA	NA	NA
1937	LOC107408190	-2.17112	0.0082952	0.0103367	down	NA	NA	NA	NA	2.45098	1.4914e-08	3.63576e-08	up	-1.84639	1.99522e-06	4.77642e-06	down
1938	LOC107408193	2.62619	1.54745e-49	6.58908e-49	up	-1.62337	4.97521e-05	9.2944e-05	down	0.731116	0.143652	0.175422	false	-0.399728	0.516471	0.574257	false
1939	LOC107408194	NA	NA	NA	NA	NA	NA	NA	NA	0.912743	0.0611931	0.0794581	false	-1.2922	0.00876257	0.0138722	down
1940	LOC107408195	0.911779	0.032081	0.0381025	false	-0.908399	0.00511203	0.00773862	false	0.923812	0.0151813	0.0215083	false	-1.21293	0.00686797	0.0110197	down
1941	LOC107408201	-0.276557	0.169428	0.188708	false	1.73169	1.48455e-24	7.43666e-24	up	2.77412	0	0	up	0.577552	1.65493e-15	7.57666e-15	false
1942	LOC107408211	-0.158205	0.764106	0.781279	false	-0.186083	0.779571	0.809638	false	NA	NA	NA	NA	2.9937	1.00079e-12	3.90199e-12	up
1943	LOC107408212	6.09473	0	0	up	-2.60687	0	0	down	0.774261	2.67825e-64	2.88214e-63	false	0.245165	1.76955e-05	3.85167e-05	false
1944	LOC107408213	1.45157	2.45857e-75	1.40039e-74	up	1.43855	1.93848e-100	3.21291e-99	up	-0.8977	6.42173e-65	6.99472e-64	false	0.285151	0.00209518	0.00361533	false
1945	LOC107408215	-0.242737	0.445499	0.471392	false	0.0845812	0.81834	0.843915	false	1.03168	0.000328395	0.000561797	up	-0.00245307	0.992336	0.994289	false
1946	LOC107408220	-1.1451	0.0917098	0.104906	false	3.55362	0.00570447	0.00859031	up	-2.44951	0.232149	0.27225	false	NA	NA	NA	NA
1947	LOC107408221	-5.74466	2.82899e-67	1.48164e-66	down	NA	NA	NA	NA	2.65621	5.05091e-08	1.18733e-07	up	-0.91571	0.0113258	0.0175985	false
1948	LOC107408222	2.08036	0.000141994	0.000199784	up	-1.31701	0.0129106	0.0185566	down	1.78683	3.12378e-05	5.87526e-05	up	-2.20054	4.46314e-06	1.03332e-05	down
1949	LOC107408223	2.60514	1.1399e-17	2.74112e-17	up	-0.20823	0.399587	0.447799	false	0.740539	0.000518794	0.000869401	false	0.102896	0.592572	0.647083	false
1950	LOC107408229	1.01843	8.01227e-16	1.82025e-15	up	0.121483	0.322678	0.369178	false	-0.274452	0.0162118	0.0229041	false	0.896976	1.44091e-13	5.88182e-13	false
1951	LOC107408230	-3.68462	1.13959e-07	1.90949e-07	down	NA	NA	NA	NA	NA	NA	NA	NA	NA	NA	NA	NA
1952	LOC107408231	-1.20744	0.0623871	0.0723532	false	NA	NA	NA	NA	NA	NA	NA	NA	2.1881	0.00717197	0.0114826	up
1953	LOC107408239	-3.83327	3.85106e-12	7.78199e-12	down	NA	NA	NA	NA	NA	NA	NA	NA	NA	NA	NA	NA
1954	LOC107408242	4.74919	1.24698e-15	2.81494e-15	up	-1.05646	0.00681004	0.0101457	down	0.0632879	0.891505	0.907117	false	-0.0682862	0.886251	0.906915	false
1955	LOC107408244	-1.8314	1.38635e-82	8.41794e-82	down	1.61989	1.13686e-48	9.70046e-48	up	-0.522432	6.7351e-10	1.7875e-09	false	-0.704238	1.53511e-11	5.528e-11	false
1956	LOC107408245	1.41275	2.55263e-12	5.19212e-12	up	0.715105	6.04588e-06	1.22916e-05	false	-1.19349	1.49228e-17	5.74813e-17	down	-0.53781	0.00907532	0.0143367	false
1957	LOC107408251	4.54223	5.92969e-16	1.35419e-15	up	-1.48123	0.000397338	0.000680632	down	-2.3622	0.00131103	0.00210707	down	NA	NA	NA	NA
1958	LOC107408254	-2.16712	3.39916e-18	8.28891e-18	down	0.565801	0.127352	0.157779	false	1.38781	1.98219e-08	4.78981e-08	up	0.138499	0.47331	0.532078	false
1959	LOC107408259	NA	NA	NA	NA	4.60022	0.0370755	0.0498542	up	-7.52882	0.0541185	0.0708127	false	NA	NA	NA	NA
1960	LOC107408274	4.52705	2.7097e-52	1.19902e-51	up	-1.34821	1.83711e-09	4.8667e-09	down	1.08342	6.54035e-06	1.30355e-05	up	-3.18125	6.76723e-22	4.06536e-21	down
1961	LOC107408288	2.22906	8.13787e-35	2.78221e-34	up	-1.67478	4.43058e-16	1.65795e-15	down	0.568862	0.0250342	0.0344465	false	-0.19797	0.427371	0.486917	false
1962	LOC107408291	-6.3943	4.39989e-112	3.34451e-111	down	1.81227	0.000101452	0.000183648	up	-0.579337	0.110357	0.137646	false	-0.207106	0.616498	0.669435	false
1963	LOC107408292	-0.236272	0.321927	0.34718	false	0.489195	0.0729438	0.0940106	false	1.26341	9.91628e-11	2.75829e-10	up	-0.614109	0.000714821	0.00130445	false
1964	LOC107408297	-0.58662	0.00354271	0.00452965	false	1.17359	1.69062e-08	4.2118e-08	up	-1.28503	1.31784e-10	3.64344e-10	down	0.589221	0.0101193	0.0158414	false
1965	LOC107408301	1.25012	4.11189e-27	1.22484e-26	up	0.179022	0.129976	0.160768	false	-1.33286	1.32554e-23	6.29563e-23	down	-0.20518	0.285625	0.340624	false
1966	LOC107408308	NA	NA	NA	NA	NA	NA	NA	NA	6.48613	2.44106e-66	2.70665e-65	up	-5.63319	3.80722e-70	6.9863e-69	down
1967	LOC107408309	-7.2414	0.00525726	0.00664894	down	NA	NA	NA	NA	NA	NA	NA	NA	NA	NA	NA	NA
1968	LOC107408311	-3.37865	1.13425e-18	2.80078e-18	down	2.64075	1.21266e-08	3.05167e-08	up	-0.251764	0.378929	0.424496	false	1.56345	1.16454e-11	4.24157e-11	up
1969	LOC107408316	NA	NA	NA	NA	NA	NA	NA	NA	6.18825	2.55609e-22	1.16575e-21	up	-3.16328	1.86539e-23	1.19516e-22	down
1970	LOC107408322	-1.92941	7.02402e-06	1.07097e-05	down	NA	NA	NA	NA	NA	NA	NA	NA	NA	NA	NA	NA
1971	LOC107408337	-1.87202	0.000173587	0.000243033	down	NA	NA	NA	NA	NA	NA	NA	NA	-0.481999	0.510864	0.568916	false
1972	LOC107408346	-1.56729	2.39473e-08	4.14777e-08	down	0.390141	0.444576	0.492769	false	0.987681	0.274415	0.316732	false	0.628686	0.448266	0.507705	false
1973	LOC107408348	-8.96681	6.97885e-35	2.39017e-34	down	NA	NA	NA	NA	NA	NA	NA	NA	NA	NA	NA	NA
1974	LOC107408349	0.0649763	0.798311	0.813175	false	-7.41514	2.61629e-09	6.85774e-09	down	NA	NA	NA	NA	NA	NA	NA	NA
1975	LOC107408360	4.21192	4.10533e-11	7.98282e-11	up	-1.27017	0.00678592	0.0101106	down	NA	NA	NA	NA	NA	NA	NA	NA
1976	LOC107408370	1.20508	2.23908e-08	3.88259e-08	up	0.661902	0.000926593	0.00152574	false	-2.09707	4.0625e-19	1.65722e-18	down	0.235704	0.454939	0.514086	false
1977	LOC107408378	-6.49935	2.52081e-22	6.80153e-22	down	NA	NA	NA	NA	NA	NA	NA	NA	NA	NA	NA	NA
1978	LOC107408384	-1.32533	0.00145641	0.00191646	down	1.45722	0.00233551	0.00367785	up	-1.40642	0.0042781	0.00648162	down	NA	NA	NA	NA
1979	LOC107408392	2.36278	0	0	up	0.952016	4.76375e-87	6.76504e-86	false	-0.200663	2.13943e-06	4.43396e-06	false	-0.801635	4.10445e-42	4.48119e-41	false
1980	LOC107408396	1.87556	1.61262e-15	3.62844e-15	up	-2.19918	3.8894e-15	1.39946e-14	down	-1.47847	0.00875203	0.0127858	down	3.11632	1.09227e-11	3.98732e-11	up
1981	LOC107408404	-3.18256	7.57448e-267	1.19362e-265	down	1.51806	2.09036e-31	1.27437e-30	up	1.2249	1.20585e-61	1.25465e-60	up	-0.225207	0.000836752	0.00151486	false
1982	LOC107408411	-2.93663	7.66428e-127	6.39799e-126	down	1.60367	1.4803e-20	6.50209e-20	up	-1.89619	2.23293e-27	1.18507e-26	down	1.72247	1.01549e-20	5.8842e-20	up
1983	LOC107408412	NA	NA	NA	NA	1.60026	0.00180806	0.00288783	up	-1.34055	0.00213662	0.00335441	down	0.32173	0.526152	0.583638	false
1984	LOC107408424	1.01828	8.10794e-05	0.000115866	up	1.75017	4.9226e-18	1.98976e-17	up	0.710572	1.16294e-08	2.85135e-08	false	0.283085	0.0171633	0.0259144	false
1985	LOC107408427	2.63681	3.94863e-307	7.05628e-306	up	-1.7475	9.20916e-117	1.78185e-115	down	-1.02271	1.59271e-26	8.26415e-26	down	0.196213	0.141447	0.18116	false
1986	LOC107408428	-4.62064	4.01895e-16	9.21869e-16	down	NA	NA	NA	NA	NA	NA	NA	NA	NA	NA	NA	NA
1987	LOC107408433	1.36097	2.00948e-85	1.25259e-84	up	-1.87413	2.4357e-105	4.23831e-104	down	0.176704	0.103535	0.129707	false	-0.650509	3.0003e-08	8.5295e-08	false
1988	LOC107408434	-2.15665	1.46491e-24	4.13779e-24	down	1.45769	4.22668e-09	1.09476e-08	up	1.13141	4.62786e-16	1.67077e-15	up	-0.864512	9.0228e-08	2.46388e-07	false
1989	LOC107408445	-1.98596	6.86512e-73	3.82258e-72	down	1.96507	4.10337e-55	3.89498e-54	up	0.848058	3.6787e-29	2.03884e-28	false	-0.391172	6.4888e-07	1.63294e-06	false
1990	LOC107408448	-3.96991	0.000859919	0.0011497	down	NA	NA	NA	NA	NA	NA	NA	NA	NA	NA	NA	NA
1991	LOC107408454	-2.60913	1.78949e-23	4.96067e-23	down	NA	NA	NA	NA	NA	NA	NA	NA	NA	NA	NA	NA
1992	LOC107408461	-3.08437	2.87561e-70	1.55966e-69	down	2.29566	3.74198e-26	1.96679e-25	up	0.388954	0.00346949	0.00530729	false	0.703349	7.70773e-10	2.46432e-09	false
1993	LOC107408468	-2.14962	2.63333e-69	1.40962e-68	down	1.88314	2.16992e-38	1.55169e-37	up	0.441823	1.97532e-06	4.10859e-06	false	1.28902	5.28052e-68	9.25156e-67	up
1994	LOC107408469	0.78623	2.82013e-05	4.1453e-05	false	-1.05584	1.33801e-06	2.87856e-06	down	0.357836	0.128925	0.158847	false	-0.288035	0.213664	0.262919	false
1995	LOC107408474	NA	NA	NA	NA	NA	NA	NA	NA	5.85443	1.48545e-09	3.85494e-09	up	-7.14224	3.86385e-08	1.08985e-07	down
1996	LOC107408475	-0.684391	0.262991	0.286704	false	NA	NA	NA	NA	NA	NA	NA	NA	3.35126	2.87772e-07	7.50185e-07	up
1997	LOC107408478	-0.961903	0.000193843	0.00027055	false	0.217265	0.493365	0.540967	false	1.20894	2.54467e-08	6.1004e-08	up	-1.46644	2.32681e-10	7.71905e-10	down
[truncated: 16,928 more rows]

## Sheet: Supplementary Table S8 
Supplementary Table S8 Distribution information of network nodes in each module by weighted gene co-expression network analysis (WGCNA)
Gene ID	Module Colors	kTotal	kWithin	kOut	kDiff
LOC107403243	brown	129.304	107.52	21.7843	85.7357
LOC107403244	turquoise	4514.28	4473.71	40.5715	4433.13
LOC107403246	turquoise	501.635	396.698	104.937	291.761
LOC107403248	turquoise	34.2668	31.1866	3.08013	28.1065
LOC107403249	red	749.41	227.715	521.696	-293.981
LOC107403252	turquoise	4453.43	4414.3	39.132	4375.17
LOC107403255	turquoise	4253.19	4217.84	35.3517	4182.49
LOC107403256	pink	463.906	187.992	275.914	-87.9223
LOC107403264	greenyellow	176.194	56.9151	119.279	-62.3636
LOC107403267	tan	438.254	134.049	304.205	-170.156
LOC107403268	turquoise	596.935	542.747	54.1875	488.56
LOC107403269	brown	664.012	406.426	257.585	148.841
LOC107403270	green	259.473	186.082	73.3914	112.691
LOC107403271	brown	673.06	419.526	253.535	165.991
LOC107403272	red	832.081	297.102	534.979	-237.877
LOC107403274	blue	394.237	292.065	102.172	189.892
LOC107403275	brown	56.5189	35.5337	20.9852	14.5484
LOC107403276	brown	519.799	477.524	42.2758	435.248
LOC107403279	blue	413.801	336.663	77.138	259.525
LOC107403282	turquoise	16.0079	13.4519	2.55597	10.8959
LOC107403284	brown	793.536	585.075	208.46	376.615
LOC107403286	turquoise	4301.35	4264.89	36.465	4228.43
LOC107403288	brown	249.76	216.928	32.8314	184.097
LOC107403293	green	313.308	256.04	57.2671	198.773
LOC107403302	turquoise	2237.95	2197.82	40.1301	2157.69
LOC107403303	turquoise	207.314	166.226	41.0883	125.137
LOC107403304	green	340.455	140.45	200.004	-59.5539
LOC107403305	cyan	158.588	23.539	135.049	-111.51
LOC107403308	turquoise	3875	3824.81	50.1862	3774.63
LOC107403309	pink	410.297	183.439	226.858	-43.4187
LOC107403311	red	628.916	394.58	234.336	160.245
LOC107403318	black	371.876	296.965	74.9113	222.054
LOC107403319	brown	840.588	442.969	397.619	45.3508
LOC107403320	green	462.925	290.119	172.806	117.314
LOC107403323	turquoise	1368.64	1299.66	68.9756	1230.69
LOC107403325	tan	751.547	101.968	649.579	-547.612
LOC107403331	turquoise	4907.18	4869.75	37.4328	4832.32
LOC107403339	red	384.795	237.683	147.112	90.5708
LOC107403345	yellow	445.743	337.821	107.922	229.898
LOC107403347	turquoise	90.2164	60.6344	29.582	31.0523
LOC107403348	yellow	862.726	214.525	648.202	-433.677
LOC107403350	turquoise	94.4552	87.6332	6.82209	80.8111
LOC107403351	yellow	798.744	375.889	422.855	-46.966
LOC107403352	brown	763.405	574.411	188.994	385.418
LOC107403353	brown	200.186	174.832	25.3543	149.478
LOC107403354	turquoise	88.72	55.0065	33.7135	21.293
LOC107403355	brown	29.9349	23.2563	6.67857	16.5777
LOC107403356	purple	62.0916	26.0131	36.0784	-10.0653
LOC107403357	brown	779.729	520.269	259.46	260.808
LOC107403358	yellow	511.969	329.492	182.477	147.015
LOC107403360	yellow	549.715	420.834	128.881	291.953
LOC107403361	brown	95.3345	82.4307	12.9037	69.527
LOC107403362	purple	156.715	45.6664	111.049	-65.3824
LOC107403369	brown	93.5138	61.5198	31.994	29.5258
LOC107403370	green	542.117	412.976	129.141	283.834
LOC107403379	purple	274.747	68.9927	205.755	-136.762
LOC107403380	turquoise	4790.6	4746.59	44.0137	4702.57
LOC107403381	turquoise	2891.65	2853.92	37.7377	2816.18
LOC107403384	brown	685.717	460.626	225.09	235.536
LOC107403386	brown	152.339	103.07	49.2689	53.801
LOC107403387	purple	199.572	57.0822	142.489	-85.4073
LOC107403389	turquoise	1478.8	1422.8	55.9983	1366.8
LOC107403391	blue	11.3629	8.13952	3.22342	4.9161
LOC107403392	brown	216.093	185.685	30.4077	155.278
LOC107403393	turquoise	93.2226	51.0812	42.1413	8.93994
LOC107403394	pink	311.814	157.197	154.616	2.58126
LOC107403395	turquoise	713.076	325.62	387.456	-61.8357
LOC107403396	turquoise	4950.78	4911.11	39.673	4871.44
LOC107403397	blue	672.759	620.778	51.9804	568.798
LOC107403398	turquoise	3105.51	2991.49	114.018	2877.47
LOC107403399	black	240.693	98.9613	141.732	-42.7704
LOC107403406	brown	20.5752	10.8089	9.76623	1.04269
LOC107403407	turquoise	808.767	698.324	110.443	587.881
LOC107403408	turquoise	2993.58	2916.46	77.1172	2839.35
LOC107403416	turquoise	835.033	798.789	36.2448	762.544
LOC107403417	turquoise	2201.45	2070.23	131.215	1939.02
LOC107403418	black	184.688	90.5043	94.1832	-3.67891
LOC107403419	turquoise	4760.28	4723.88	36.3992	4687.48
LOC107403420	turquoise	289.431	272.817	16.6139	256.203
LOC107403421	blue	419.615	370.627	48.9879	321.639
LOC107403422	red	584.804	343.834	240.97	102.864
LOC107403423	midnightblue	134.026	57.1591	76.8673	-19.7082
LOC107403424	turquoise	4413.51	4357.22	56.2911	4300.93
LOC107403427	turquoise	4311.6	4259.92	51.6801	4208.24
LOC107403429	salmon	414.634	76.0165	338.617	-262.601
LOC107403430	brown	294.546	245.122	49.4237	195.698
LOC107403432	turquoise	58.4521	29.6646	28.7876	0.877019
LOC107403433	pink	180.814	63.6113	117.203	-53.5916
LOC107403434	turquoise	3564.53	3524.89	39.6311	3485.26
LOC107403435	red	397.736	234.228	163.509	70.719
LOC107403436	brown	291.422	261.045	30.3769	230.668
LOC107403439	turquoise	4966.18	4928.13	38.0476	4890.09
LOC107403440	turquoise	2431.66	2388.4	43.2572	2345.15
LOC107403443	brown	967.055	325.995	641.06	-315.065
LOC107403444	turquoise	147.593	88.5108	59.0825	29.4284
LOC107403445	turquoise	1214.72	1169.61	45.1088	1124.5
LOC107403446	turquoise	2512.53	2466.89	45.6345	2421.26
LOC107403449	black	442.438	330.179	112.259	217.92
LOC107403452	grey	1.35987	0.0177232	1.34215	-1.32442
LOC107403462	brown	204.269	159.84	44.4298	115.41
LOC107403463	blue	558.81	458.273	100.537	357.736
LOC107403464	blue	33.1689	14.6452	18.5237	-3.87851
LOC107403465	midnightblue	302.123	65.8225	236.3	-170.478
LOC107403467	turquoise	192.587	157.625	34.9615	122.664
LOC107403469	brown	760.234	647.421	112.813	534.608
LOC107403470	brown	208.009	102.821	105.188	-2.36705
LOC107403471	tan	178.974	53.817	125.157	-71.3404
LOC107403472	green	493.632	410.209	83.4226	326.787
LOC107403473	green	396.615	323.787	72.8279	250.959
LOC107403474	turquoise	4576.96	4540.36	36.592	4503.77
LOC107403475	pink	1121.81	115.86	1005.95	-890.088
LOC107403476	salmon	380.415	75.7284	304.687	-228.958
LOC107403477	brown	809.496	667.19	142.305	524.885
LOC107403478	salmon	23.5882	6.90032	16.6879	-9.78757
LOC107403479	brown	832.171	602.651	229.52	373.131
LOC107403485	turquoise	3807.16	3771.15	36.0082	3735.14
LOC107403486	brown	792.028	672.551	119.477	553.074
LOC107403487	brown	824.458	570.628	253.831	316.797
LOC107403488	turquoise	3924.59	3867.51	57.0739	3810.44
LOC107403491	turquoise	3364.68	3335.46	29.2194	3306.25
LOC107403497	turquoise	342.064	334.776	7.28792	327.488
LOC107403500	tan	453.195	61.0494	392.145	-331.096
LOC107403502	grey	3.2883	0.0723171	3.21598	-3.14366
LOC107403503	turquoise	487.263	277.567	209.696	67.8713
LOC107403509	pink	332.169	125.7	206.469	-80.7694
LOC107403516	turquoise	4105.58	4063.24	42.3434	4020.9
LOC107403518	turquoise	3063.27	2931.56	131.708	2799.85
LOC107403519	blue	120.362	65.956	54.4055	11.5505
LOC107403520	salmon	226.392	74.2615	152.13	-77.8688
LOC107403521	turquoise	4321.42	4288.07	33.3464	4254.73
LOC107403522	turquoise	4952.75	4912.46	40.2846	4872.18
LOC107403523	salmon	352.507	98.2831	254.224	-155.94
LOC107403527	green	349.536	278.959	70.5767	208.382
LOC107403528	brown	849.12	591.325	257.795	333.53
LOC107403529	brown	849.259	562.45	286.809	275.641
LOC107403533	black	298.378	185.875	112.504	73.3709
LOC107403537	salmon	163.398	54.6833	108.714	-54.0311
LOC107403538	turquoise	4085.91	4029.58	56.3337	3973.25
LOC107403540	brown	249.891	122.351	127.54	-5.18928
LOC107403542	greenyellow	21.8256	6.75315	15.0725	-8.31935
LOC107403543	turquoise	4919.28	4879.87	39.4058	4840.47
LOC107403546	magenta	113.785	58.0782	55.7066	2.37162
LOC107403547	green	45.4697	32.1789	13.2909	18.888
LOC107403548	yellow	261.989	168.864	93.1248	75.7392
[truncated: 21,673 more rows]

## Sheet: Supplementary Table S9
Supplementary Table S9 Gene-metabolite correlation analysis between candidate genes and key triterpenoid metabolites
[truncated: 151 more rows]
